# Supplementary material for: Poly[tetra­aqua-μ3-benzene-1,2-di­carboxyl­ato-μ3-bromido-penta-μ2-bromido-octa-μ3-isonicotinato-hepta­copper(I)trilanthanum(III)]
Source: Acta Crystallogr Sect E Struct Rep Online. 2009 Apr 22;65(Pt 5):m550–1. doi: 10.1107/S1600536809014081 (PMC2977598; doi:10.1107/S1600536809014081)
Supplement: Supplementary file 1 [file e-65-0m550-sup1.cif]

##############################################################################
###                                                                        ###
###        Electronic paper (Acta Crystallographica Section E)             ###
###                                                                        ###
##############################################################################
#                                                                            #
# This CIF contains the data in a paper accepted for publication in Acta     #
# Crystallographica Section E. It conforms to the requirements of Notes      #
# for Authors for Section E, and has been peer reviewed under the auspices   #
# of the IUCr Commission on Journals.                                        #
#                                                                            #
# Full details of the Crystallographic Information File format               #
# are given in the paper "The Crystallographic Information File (CIF):       #
# a New Standard Archive File for Crystallography" by S. R. Hall, F. H.      #
# Allen and I. D. Brown [Acta Cryst. (1991), A47, 655-685].                  #
#                                                                            #
# The current version of the core CIF dictionary is obtainable from          #
# ftp://ftp.iucr.org/pub/cif_core.dic. The current version number is 2.4.    #
#                                                                            #
# Software is freely available for graphical display of the structure(s) in  #
# this CIF.  For information consult the CIF home page http://www.iucr.org/  #
# cif/home.html                                                              #
#                                                                            #
# This file may be used for bona fide research purposes within the           #
# scientific community so long as proper attribution is given to the journal # 
# article from which it was obtained.                                        #
#                                                                            #
##############################################################################
                                             
data_global
_audit_creation_method     SHELXL-97
_journal_date_recd_electronic     2009-04-07
_journal_date_accepted     2009-04-15
_journal_name_full     'Acta Crystallographica, Section E'
_journal_year     2009
_journal_volume     65
_journal_issue      5
_journal_page_first     m550
_journal_page_last     m551
_journal_paper_category     QM
_journal_coeditor_code     SJ2614
_publ_contact_author_name     'Ph.D. Guo-Ming Wang'
_publ_contact_author_address
; Department of Chemistry
Teachers College of Qingdao University
Qingdao, Shandong 266071
People's Republic of China
;
_publ_contact_author_email     gmwang_pub@163.com
_publ_contact_author_phone     '+86 532 85956024'
_publ_section_title
;\
Poly[tetraaqua-\m~3~-benzene-1,2-dicarboxylato-\m~3~-bromido-penta-\m~2~-\
bromido-octa-\m~3~-isonicotinato-heptacopper(I)trilanthanum(III)]
;
loop_
    _publ_author_name
    _publ_author_address
    'Guo-Ming Wang'
;
Department of Chemistry
Teachers' College of Qingdao University
Shandong 266071
People's Republic of China
;
    'Zeng-Xin Li'
;
Department of Chemistry
Teachers' College of Qingdao University
Shandong 266071
People's Republic of China
;
    'Shu-Yun Xue'
;
Department of Chemistry
Teachers' College of Qingdao University
Shandong 266071
People's Republic of China
;
    'Hui-Luan Liu'
;
Department of Chemistry
Teachers' College of Qingdao University
Shandong 266071
People's Republic of China
;
data_I
_audit_creation_method     SHELXL-97
_chemical_name_systematic
;
Poly[tetraaqua-\m~3~-benzene-1,2-dicarboxylato-\m~3~-bromido-penta-\m~2~-
bromido-octa-\m~3~-isonicotinato-heptacopper(I)trilanthanum(III)]
;
_chemical_name_common     ?
_chemical_formula_moiety     'C56 H44 Br6 Cu7 La3 N8 O24'
_chemical_formula_sum     'C56 H44 Br6 Cu7 La3 N8 O24'
_chemical_formula_iupac     '[Cu7 La3 Br6 (C6 H4 N O2)8 (C8 H4 O4) (H2 O)4]'
_chemical_formula_weight     2553.96
_chemical_melting_point     ?
_symmetry_cell_setting     monoclinic
_symmetry_space_group_name_H-M     'P 21/c'
_symmetry_space_group_name_Hall     '-P 2ybc'
loop_
    _symmetry_equiv_pos_as_xyz
    'x, y, z'
    '-x, y+1/2, -z+1/2'
    '-x, -y, -z'
    'x, -y-1/2, z-1/2'
_cell_length_a     10.1071(5)
_cell_length_b     19.6311(3)
_cell_length_c     34.4015(2)
_cell_angle_alpha     90.00
_cell_angle_beta     92.480(2)
_cell_angle_gamma     90.00
_cell_volume     6819.3(4)
_cell_formula_units_Z     4
_cell_measurement_reflns_used     52743
_cell_measurement_theta_min     1.19
_cell_measurement_theta_max     26.00
_cell_measurement_temperature     295(2)
_exptl_crystal_description     Prism
_exptl_crystal_colour     Brown
_exptl_crystal_size_max     0.20
_exptl_crystal_size_mid     0.10
_exptl_crystal_size_min     0.09
_exptl_crystal_density_diffrn     2.488
_exptl_crystal_density_meas     ?
_exptl_crystal_density_method     'not measured'
_exptl_crystal_F_000     4848
_exptl_absorpt_coefficient_mu     7.571
_exptl_absorpt_correction_type     multi-scan
_exptl_absorpt_process_details     '(SADABS; Sheldrick, 1996)'
_exptl_absorpt_correction_T_min     0.3128
_exptl_absorpt_correction_T_max     0.5490
_exptl_special_details
;
;
_diffrn_ambient_temperature     295(2)
_diffrn_radiation_type     MoK\a
_diffrn_radiation_wavelength     0.71073
_diffrn_radiation_source     'fine-focus sealed tube'
_diffrn_radiation_monochromator     graphite
_diffrn_measurement_device_type     'Bruker APEXII area-detector'
_diffrn_measurement_method     '\f and \w'
_diffrn_detector_area_resol_mean     ?
_diffrn_reflns_number     52743
_diffrn_reflns_av_R_equivalents     0.0706
_diffrn_reflns_av_sigmaI/netI     0.0673
_diffrn_reflns_theta_min     1.19
_diffrn_reflns_theta_max     26.00
_diffrn_reflns_theta_full     26.00
_diffrn_measured_fraction_theta_max     0.996
_diffrn_measured_fraction_theta_full     0.996
_diffrn_reflns_limit_h_min     -12
_diffrn_reflns_limit_h_max     12
_diffrn_reflns_limit_k_min     -23
_diffrn_reflns_limit_k_max     24
_diffrn_reflns_limit_l_min     -42
_diffrn_reflns_limit_l_max     42
_diffrn_standards_number     0
_diffrn_standards_interval_count     ?
_diffrn_standards_interval_time     ?
_diffrn_standards_decay_%     ?
_refine_special_details
;
 Refinement of F^2^ against ALL reflections.  The weighted R-factor wR and
 goodness of fit S are based on F^2^, conventional R-factors R are based
 on F, with F set to zero for negative F^2^. The threshold expression of
 F^2^ > 2sigma(F^2^) is used only for calculating R-factors(gt) etc. and is
 not relevant to the choice of reflections for refinement.  R-factors based
 on F^2^ are statistically about twice as large as those based on F, and R-
 factors based on ALL data will be even larger.
;
_reflns_number_total     13363
_reflns_number_gt     9870
_reflns_threshold_expression     I>2\s(I)
_refine_ls_structure_factor_coef     Fsqd
_refine_ls_matrix_type     full
_refine_ls_R_factor_all     0.0774
_refine_ls_R_factor_gt     0.0518
_refine_ls_wR_factor_gt     0.1164
_refine_ls_wR_factor_ref     0.1262
_refine_ls_goodness_of_fit_ref     1.175
_refine_ls_restrained_S_all     1.175
_refine_ls_number_reflns     13363
_refine_ls_number_parameters     955
_refine_ls_number_restraints     0
_refine_ls_hydrogen_treatment     constr
_refine_ls_weighting_scheme     calc
_refine_ls_weighting_details
         'calc w=1/[\s^2^(Fo^2^)+(0.0498P)^2^+4.7192P] where P=(Fo^2^+2Fc^2^)/3'
_atom_sites_solution_hydrogens     geom
_atom_sites_solution_primary     direct
_atom_sites_solution_secondary     difmap
_refine_ls_shift/su_max     0.001
_refine_ls_shift/su_mean     0.000
_refine_diff_density_max     1.731
_refine_diff_density_min     -2.220
_refine_ls_extinction_method     none
_refine_ls_extinction_coef     ?
loop_
    _atom_type_symbol
    _atom_type_description
    _atom_type_scat_dispersion_real
    _atom_type_scat_dispersion_imag
    _atom_type_scat_source
    'C' 'C' 0.0033 0.0016
                         'International Tables Vol C Tables 4.2.6.8 and 6.1.1.4'
    'H' 'H' 0.0000 0.0000
                         'International Tables Vol C Tables 4.2.6.8 and 6.1.1.4'
    'N' 'N' 0.0061 0.0033
                         'International Tables Vol C Tables 4.2.6.8 and 6.1.1.4'
    'O' 'O' 0.0106 0.0060
                         'International Tables Vol C Tables 4.2.6.8 and 6.1.1.4'
    'Cu' 'Cu' 0.3201 1.2651
                         'International Tables Vol C Tables 4.2.6.8 and 6.1.1.4'
    'Br' 'Br' -0.2901 2.4595
                         'International Tables Vol C Tables 4.2.6.8 and 6.1.1.4'
    'La' 'La' -0.2871 2.4523
                         'International Tables Vol C Tables 4.2.6.8 and 6.1.1.4'
_computing_data_collection     'APEX2 (Bruker, 2002)'
_computing_cell_refinement     'SAINT (Bruker, 2002)'
_computing_data_reduction     'SAINT (Bruker, 2002)'
_computing_structure_solution     'SHELXS97 (Sheldrick, 2008)'
_computing_structure_refinement     'SHELXL97 (Sheldrick, 2008)'
_computing_molecular_graphics     'SHELXTL (Sheldrick, 2008)'
_computing_publication_material     'SHELXL97 (Sheldrick, 2008)'
loop_
    _atom_site_type_symbol
    _atom_site_label
    _atom_site_fract_x
    _atom_site_fract_y
    _atom_site_fract_z
    _atom_site_U_iso_or_equiv
    _atom_site_adp_type
    _atom_site_calc_flag
    _atom_site_refinement_flags
    _atom_site_occupancy
    _atom_site_disorder_assembly
    _atom_site_disorder_group
    La La1 0.22600(4) 0.48720(2) 0.006803(12) 0.01347(11) Uani d . 1 . .
    La La2 0.29679(4) 0.14367(2) -0.026957(12) 0.01318(11) Uani d . 1 . .
    La La3 -0.24624(4) 0.16813(2) -0.017184(13) 0.01663(12) Uani d . 1 . .
    Cu Cu1 0.38381(16) 0.52109(8) -0.24321(3) 0.0605(4) Uani d . 1 . .
    Cu Cu2 0.1352(4) 0.2896(2) -0.21115(11) 0.0565(9) Uani d P 0.80 . .
    Cu Cu2' 0.0878(17) 0.3052(9) -0.2218(4) 0.074(5) Uani d P 0.20 . .
    Cu Cu3 0.8350(3) 0.1565(2) -0.26477(12) 0.0440(7) Uani d P 0.80 . .
    Cu Cu3' 0.8908(14) 0.1708(11) -0.2644(5) 0.064(4) Uani d P 0.20 . .
    Cu Cu4 0.63663(16) 0.28675(8) -0.26968(5) 0.0653(4) Uani d . 1 . .
    Cu Cu5 0.61139(14) 0.41101(7) -0.23317(4) 0.0530(4) Uani d . 1 . .
    Cu Cu6 0.88795(15) 0.43063(7) -0.27424(3) 0.0514(4) Uani d . 1 . .
    Cu Cu7 1.21736(16) 0.34075(8) -0.28116(4) 0.0576(4) Uani d . 1 . .
    Br Br1 0.21910(10) 0.22413(5) -0.25622(3) 0.0408(3) Uani d . 1 . .
    Br Br2 0.57870(12) 0.17237(6) -0.26488(4) 0.0548(3) Uani d . 1 . .
    Br Br3 0.85917(10) 0.30796(5) -0.25766(3) 0.0443(3) Uani d . 1 . .
    Br Br4 0.47465(9) 0.36921(5) -0.28606(3) 0.0359(2) Uani d . 1 . .
    Br Br5 0.76335(9) 0.50127(5) -0.23036(3) 0.0380(2) Uani d . 1 . .
    Br Br6 1.13084(9) 0.44473(5) -0.25274(3) 0.0362(2) Uani d . 1 . .
    O O1 0.1380(6) 0.5739(3) -0.04055(17) 0.0325(15) Uani d . 1 . .
    O O2 -0.0776(5) 0.5648(3) -0.05687(16) 0.0269(14) Uani d . 1 . .
    O O3 0.3829(5) 0.4716(3) -0.04459(15) 0.0279(14) Uani d . 1 . .
    O O4 0.5802(6) 0.5205(3) -0.05111(16) 0.0308(15) Uani d . 1 . .
    O O5 -0.1574(6) 0.4261(3) -0.05461(18) 0.0383(17) Uani d . 1 . .
    O O6 0.0482(6) 0.4339(3) -0.03153(17) 0.0392(17) Uani d . 1 . .
    O O7 0.3772(6) 0.6005(3) 0.00383(19) 0.0406(17) Uani d . 1 . .
    H H7A 0.4177 0.5917 -0.0167 0.080 Uiso d R 1 . .
    H H7B 0.4321 0.5951 0.0231 0.080 Uiso d R 1 . .
    O O8 0.2809(6) 0.3656(3) 0.00780(17) 0.0325(15) Uani d . 1 . .
    O O9 0.2517(7) 0.2573(3) -0.00553(19) 0.0432(18) Uani d . 1 . .
    O O10 0.6667(6) 0.2366(4) 0.0380(2) 0.050(2) Uani d . 1 . .
    O O11 0.4973(6) 0.1853(3) 0.00866(16) 0.0275(14) Uani d . 1 . .
    O O12 0.6320(6) 0.0893(4) -0.06027(17) 0.0433(18) Uani d . 1 . .
    O O13 0.4174(5) 0.0698(3) -0.07032(17) 0.0306(15) Uani d . 1 . .
    O O14 0.6171(7) 0.2426(4) -0.0589(2) 0.064(3) Uani d . 1 . .
    O O15 0.4104(6) 0.2149(3) -0.07631(18) 0.0381(16) Uani d . 1 . .
    O O16 0.4042(5) 0.0575(3) 0.02259(16) 0.0295(14) Uani d . 1 . .
    H H16C 0.3978 0.0251 0.0388 0.080 Uiso d R 1 . .
    H H16D 0.4832 0.0734 0.0256 0.080 Uiso d R 1 . .
    O O17 0.1231(5) 0.1276(3) 0.01773(16) 0.0285(14) Uani d . 1 . .
    O O18 -0.0733(6) 0.1657(4) 0.03231(17) 0.0381(17) Uani d . 1 . .
    O O19 0.1224(6) 0.1580(3) -0.07778(18) 0.0331(15) Uani d . 1 . .
    O O20 -0.0813(6) 0.1887(4) -0.06543(17) 0.0381(16) Uani d . 1 . .
    O O21 -0.3099(5) 0.0712(3) 0.02882(15) 0.0217(13) Uani d . 1 . .
    O O22 -0.1878(5) -0.0234(3) 0.03169(15) 0.0197(12) Uani d . 1 . .
    O O23 -0.1039(5) 0.0580(3) -0.03168(17) 0.0321(15) Uani d . 1 . .
    H H23C -0.0254 0.0630 -0.0290 0.080 Uiso d R 1 . .
    H H23D -0.1202 0.0204 -0.0159 0.080 Uiso d R 1 . .
    O O24 -0.1433(10) 0.2896(4) -0.0098(3) 0.084(3) Uani d . 1 . .
    H H24C -0.1207 0.3284 -0.0007 0.101 Uiso d R 1 . .
    H H24D -0.0999 0.2827 -0.0300 0.101 Uiso d R 1 . .
    C C1 0.0388(8) 0.5791(4) -0.0635(2) 0.0238(19) Uani d . 1 . .
    C C2 0.0667(7) 0.6024(4) -0.1045(2) 0.0205(18) Uani d . 1 . .
    C C3 -0.0229(8) 0.5899(5) -0.1351(2) 0.030(2) Uani d . 1 . .
    H H3A -0.1032 0.5689 -0.1305 0.036 Uiso calc R 1 . .
    C C4 0.0066(9) 0.6087(5) -0.1727(3) 0.037(2) Uani d . 1 . .
    H H4A -0.0560 0.6005 -0.1928 0.044 Uiso calc R 1 . .
    C C5 0.2079(10) 0.6501(5) -0.1517(3) 0.040(3) Uani d . 1 . .
    H H5A 0.2882 0.6708 -0.1567 0.049 Uiso calc R 1 . .
    C C6 0.1829(9) 0.6333(5) -0.1140(3) 0.034(2) Uani d . 1 . .
    H H6A 0.2463 0.6431 -0.0944 0.040 Uiso calc R 1 . .
    C C7 0.4703(8) 0.5001(4) -0.0643(2) 0.0206(18) Uani d . 1 . .
    C C8 0.4435(8) 0.5066(4) -0.1068(2) 0.0238(19) Uani d . 1 . .
    C C9 0.3389(9) 0.4730(5) -0.1256(2) 0.032(2) Uani d . 1 . .
    H H9A 0.2799 0.4476 -0.1115 0.038 Uiso calc R 1 . .
    C C10 0.3229(10) 0.4776(5) -0.1654(3) 0.044(3) Uani d . 1 . .
    H H10A 0.2540 0.4534 -0.1777 0.052 Uiso calc R 1 . .
    C C11 0.5003(10) 0.5473(5) -0.1686(3) 0.041(3) Uani d . 1 . .
    H H11A 0.5567 0.5733 -0.1833 0.050 Uiso calc R 1 . .
    C C12 0.5248(9) 0.5449(5) -0.1292(2) 0.030(2) Uani d . 1 . .
    H H12A 0.5955 0.5688 -0.1177 0.035 Uiso calc R 1 . .
    C C13 -0.0358(8) 0.4176(4) -0.0570(2) 0.0199(18) Uani d . 1 . .
    C C14 0.0095(8) 0.3870(4) -0.0943(2) 0.0205(18) Uani d . 1 . .
    C C15 -0.0494(9) 0.4072(5) -0.1290(3) 0.032(2) Uani d . 1 . .
    H H15A -0.1170 0.4394 -0.1295 0.038 Uiso calc R 1 . .
    C C16 -0.0078(10) 0.3795(5) -0.1629(3) 0.039(2) Uani d . 1 . .
    H H16A -0.0463 0.3949 -0.1864 0.047 Uiso calc R 1 . .
    C C17 0.1388(9) 0.3108(5) -0.1299(3) 0.039(3) Uani d . 1 . .
    H H17A 0.2010 0.2759 -0.1301 0.047 Uiso calc R 1 . .
    C C18 0.1073(8) 0.3381(4) -0.0946(3) 0.030(2) Uani d . 1 . .
    H H18A 0.1508 0.3240 -0.0716 0.036 Uiso calc R 1 . .
    C C19 0.2871(8) 0.3047(4) 0.0165(2) 0.0218(18) Uani d . 1 . .
    C C20 0.3417(8) 0.2869(4) 0.0570(2) 0.0220(19) Uani d . 1 . .
    C C21 0.2682(8) 0.3108(4) 0.0879(3) 0.027(2) Uani d . 1 . .
    H H21A 0.1893 0.3341 0.0827 0.032 Uiso calc R 1 . .
    C C22 0.3115(9) 0.3002(4) 0.1262(3) 0.032(2) Uani d . 1 . .
    H H22A 0.2605 0.3151 0.1464 0.038 Uiso calc R 1 . .
    C C23 0.4283(9) 0.2680(5) 0.1342(3) 0.034(2) Uani d . 1 . .
    H H23A 0.4574 0.2609 0.1599 0.040 Uiso calc R 1 . .
    C C24 0.5047(9) 0.2454(5) 0.1040(3) 0.033(2) Uani d . 1 . .
    H H24A 0.5864 0.2251 0.1098 0.039 Uiso calc R 1 . .
    C C25 0.4602(7) 0.2528(4) 0.0652(2) 0.0211(18) Uani d . 1 . .
    C C26 0.5453(8) 0.2248(4) 0.0353(3) 0.0244(19) Uani d . 1 . .
    C C27 0.5335(8) 0.0750(4) -0.0816(2) 0.0197(18) Uani d . 1 . .
    C C28 0.5547(8) 0.0625(4) -0.1237(2) 0.0201(18) Uani d . 1 . .
    C C29 0.6764(8) 0.0441(5) -0.1370(3) 0.032(2) Uani d . 1 . .
    H H29A 0.7490 0.0395 -0.1196 0.038 Uiso calc R 1 . .
    C C30 0.6903(9) 0.0325(5) -0.1760(2) 0.033(2) Uani d . 1 . .
    H H30A 0.7731 0.0192 -0.1841 0.039 Uiso calc R 1 . .
    C C31 0.4752(10) 0.0582(6) -0.1901(3) 0.045(3) Uani d . 1 . .
    H H31A 0.4060 0.0645 -0.2085 0.054 Uiso calc R 1 . .
    C C32 0.4512(9) 0.0690(5) -0.1518(3) 0.038(2) Uani d . 1 . .
    H H32A 0.3666 0.0805 -0.1444 0.045 Uiso calc R 1 . .
    C C33 0.5163(9) 0.2446(5) -0.0812(3) 0.031(2) Uani d . 1 . .
    C C34 0.5301(8) 0.2866(4) -0.1169(2) 0.0242(19) Uani d . 1 . .
    C C35 0.4653(9) 0.2684(5) -0.1515(3) 0.032(2) Uani d . 1 . .
    H H35A 0.4074 0.2315 -0.1525 0.038 Uiso calc R 1 . .
    C C36 0.4877(9) 0.3059(5) -0.1848(3) 0.037(2) Uani d . 1 . .
    H H36A 0.4469 0.2921 -0.2083 0.045 Uiso calc R 1 . .
    C C37 0.6226(9) 0.3787(5) -0.1509(3) 0.033(2) Uani d . 1 . .
    H H37A 0.6742 0.4179 -0.1500 0.040 Uiso calc R 1 . .
    C C38 0.6105(9) 0.3424(4) -0.1166(3) 0.031(2) Uani d . 1 . .
    H H38A 0.6563 0.3559 -0.0939 0.038 Uiso calc R 1 . .
    C C39 0.0442(8) 0.1505(4) 0.0412(2) 0.0208(18) Uani d . 1 . .
    C C40 0.0887(7) 0.1565(4) 0.0830(2) 0.0195(18) Uani d . 1 . .
    C C41 0.0109(8) 0.1899(4) 0.1090(2) 0.027(2) Uani d . 1 . .
    H H41A -0.0680 0.2106 0.1006 0.032 Uiso calc R 1 . .
    C C42 0.0531(9) 0.1919(5) 0.1480(3) 0.035(2) Uani d . 1 . .
    H H42A 0.0019 0.2150 0.1656 0.042 Uiso calc R 1 . .
    C C43 0.2389(9) 0.1316(5) 0.1347(3) 0.033(2) Uani d . 1 . .
    H H43A 0.3188 0.1123 0.1434 0.040 Uiso calc R 1 . .
    C C44 0.2062(8) 0.1270(5) 0.0962(3) 0.030(2) Uani d . 1 . .
    H H44A 0.2609 0.1048 0.0792 0.036 Uiso calc R 1 . .
    C C45 0.0064(8) 0.1715(4) -0.0876(2) 0.0199(18) Uani d . 1 . .
    C C46 -0.0323(8) 0.1683(4) -0.1304(2) 0.0214(18) Uani d . 1 . .
    C C47 -0.1537(8) 0.1923(4) -0.1445(2) 0.027(2) Uani d . 1 . .
    H H47A -0.2133 0.2114 -0.1277 0.033 Uiso calc R 1 . .
    C C48 -0.1848(9) 0.1875(5) -0.1837(3) 0.033(2) Uani d . 1 . .
    H H48A -0.2639 0.2070 -0.1930 0.040 Uiso calc R 1 . .
    C C49 0.0058(9) 0.1337(5) -0.1953(2) 0.032(2) Uani d . 1 . .
    H H49A 0.0608 0.1126 -0.2126 0.038 Uiso calc R 1 . .
    C C50 0.0497(8) 0.1386(4) -0.1569(3) 0.027(2) Uani d . 1 . .
    H H50A 0.1330 0.1224 -0.1489 0.032 Uiso calc R 1 . .
    C C51 -0.2364(7) 0.0287(4) 0.0465(2) 0.0179(17) Uani d . 1 . .
    C C52 -0.2047(7) 0.0423(4) 0.0886(2) 0.0179(17) Uani d . 1 . .
    C C53 -0.2863(8) 0.0798(5) 0.1118(3) 0.033(2) Uani d . 1 . .
    H H53A -0.3620 0.1001 0.1007 0.039 Uiso calc R 1 . .
    C C54 -0.2575(10) 0.0875(5) 0.1509(3) 0.040(3) Uani d . 1 . .
    H H54A -0.3163 0.1113 0.1659 0.048 Uiso calc R 1 . .
    C C55 -0.0661(9) 0.0266(5) 0.1462(3) 0.035(2) Uani d . 1 . .
    H H55A 0.0116 0.0091 0.1577 0.042 Uiso calc R 1 . .
    C C56 -0.0915(8) 0.0148(5) 0.1070(2) 0.029(2) Uani d . 1 . .
    H H56A -0.0334 -0.0114 0.0930 0.035 Uiso calc R 1 . .
    N N1 0.1216(7) 0.6380(4) -0.1813(2) 0.0334(19) Uani d . 1 . .
    N N2 0.4013(8) 0.5150(4) -0.1872(2) 0.040(2) Uani d . 1 . .
    N N3 0.0842(9) 0.3320(4) -0.1638(2) 0.043(2) Uani d . 1 . .
    N N4 0.5940(8) 0.0390(4) -0.2026(2) 0.0356(19) Uani d . 1 . .
    N N5 0.5652(7) 0.3610(4) -0.1848(2) 0.0315(18) Uani d . 1 . .
    N N6 0.1655(8) 0.1616(4) 0.1610(2) 0.0346(19) Uani d . 1 . .
    N N7 -0.1092(8) 0.1570(4) -0.2089(2) 0.0346(19) Uani d . 1 . .
    N N8 -0.1468(8) 0.0616(4) 0.1681(2) 0.0337(19) Uani d . 1 . .
loop_
    _atom_site_aniso_label
    _atom_site_aniso_U_11
    _atom_site_aniso_U_22
    _atom_site_aniso_U_33
    _atom_site_aniso_U_12
    _atom_site_aniso_U_13
    _atom_site_aniso_U_23
    La1 0.0140(2) 0.0170(2) 0.0094(2) 0.00099(17) 0.00035(17) 0.00074(18)
    La2 0.0137(2) 0.0148(2) 0.0109(2) 0.00006(18) -0.00093(17) -0.00007(18)
    La3 0.0145(2) 0.0225(3) 0.0126(2) 0.00030(19) -0.00268(17) 0.00349(19)
    Cu1 0.0995(12) 0.0690(11) 0.0132(6) 0.0036(9) 0.0041(7) 0.0086(6)
    Cu2 0.075(2) 0.055(2) 0.041(2) -0.0055(15) 0.0266(14) -0.0164(14)
    Cu2' 0.114(13) 0.076(9) 0.037(8) 0.019(8) 0.046(8) -0.005(6)
    Cu3 0.058(2) 0.0613(18) 0.0126(10) 0.0103(15) -0.0006(14) -0.0047(10)
    Cu3' 0.093(12) 0.086(12) 0.014(4) 0.031(9) -0.001(8) -0.006(6)
    Cu4 0.0700(10) 0.0659(11) 0.0600(10) -0.0001(8) 0.0015(8) 0.0028(8)
    Cu5 0.0697(9) 0.0580(9) 0.0309(7) -0.0293(8) -0.0008(6) 0.0128(6)
    Cu6 0.0762(10) 0.0571(9) 0.0201(7) 0.0036(7) -0.0047(6) 0.0050(6)
    Cu7 0.0823(11) 0.0660(10) 0.0236(7) -0.0031(8) -0.0095(7) 0.0041(6)
    Br1 0.0451(6) 0.0387(6) 0.0395(6) -0.0013(5) 0.0128(5) -0.0057(5)
    Br2 0.0543(7) 0.0558(8) 0.0539(7) -0.0024(6) -0.0033(6) -0.0041(6)
    Br3 0.0484(6) 0.0371(6) 0.0475(6) 0.0005(5) 0.0032(5) 0.0082(5)
    Br4 0.0291(5) 0.0463(6) 0.0317(5) -0.0051(4) -0.0062(4) 0.0062(5)
    Br5 0.0354(5) 0.0380(6) 0.0405(6) -0.0063(4) 0.0006(4) -0.0055(5)
    Br6 0.0335(5) 0.0523(7) 0.0230(5) -0.0105(4) 0.0018(4) -0.0016(4)
    O1 0.029(3) 0.042(4) 0.026(3) -0.003(3) -0.006(3) 0.020(3)
    O2 0.016(3) 0.034(4) 0.030(3) 0.003(3) 0.007(3) 0.016(3)
    O3 0.028(3) 0.042(4) 0.014(3) -0.007(3) 0.010(2) 0.000(3)
    O4 0.028(3) 0.041(4) 0.022(3) -0.009(3) -0.009(3) 0.003(3)
    O5 0.039(4) 0.037(4) 0.039(4) -0.002(3) 0.005(3) -0.025(3)
    O6 0.054(4) 0.039(4) 0.024(4) -0.004(3) -0.014(3) -0.010(3)
    O7 0.032(4) 0.044(4) 0.045(4) -0.001(3) 0.002(3) 0.003(3)
    O8 0.048(4) 0.020(4) 0.028(4) 0.001(3) -0.006(3) 0.003(3)
    O9 0.063(5) 0.017(4) 0.047(4) 0.015(3) -0.025(4) -0.012(3)
    O10 0.022(4) 0.061(5) 0.066(5) -0.005(3) 0.003(3) -0.038(4)
    O11 0.031(3) 0.027(4) 0.025(3) -0.001(3) -0.004(3) -0.006(3)
    O12 0.031(4) 0.079(6) 0.020(3) -0.006(3) -0.004(3) -0.018(3)
    O13 0.028(3) 0.033(4) 0.032(4) -0.006(3) 0.015(3) -0.011(3)
    O14 0.034(4) 0.088(6) 0.069(5) 0.000(4) -0.009(4) 0.066(5)
    O15 0.038(4) 0.046(4) 0.030(4) -0.009(3) 0.001(3) 0.017(3)
    O16 0.024(3) 0.030(4) 0.034(4) 0.003(3) -0.006(3) 0.010(3)
    O17 0.024(3) 0.048(4) 0.015(3) 0.007(3) 0.010(2) 0.000(3)
    O18 0.021(3) 0.073(5) 0.019(3) 0.016(3) -0.012(3) -0.012(3)
    O19 0.029(4) 0.040(4) 0.029(4) 0.004(3) -0.007(3) 0.006(3)
    O20 0.033(4) 0.062(5) 0.020(3) -0.005(3) 0.004(3) 0.005(3)
    O21 0.026(3) 0.023(3) 0.016(3) 0.004(2) 0.001(2) 0.002(2)
    O22 0.027(3) 0.013(3) 0.019(3) 0.005(2) -0.001(2) -0.007(2)
    O23 0.023(3) 0.040(4) 0.033(4) 0.005(3) 0.007(3) -0.001(3)
    O24 0.136(8) 0.038(5) 0.079(6) -0.036(5) 0.025(6) -0.010(5)
    C1 0.030(5) 0.019(5) 0.022(5) 0.009(4) 0.006(4) -0.002(4)
    C2 0.019(4) 0.017(4) 0.026(5) 0.003(3) 0.004(3) 0.005(4)
    C3 0.030(5) 0.033(6) 0.026(5) -0.008(4) 0.000(4) 0.004(4)
    C4 0.035(5) 0.049(7) 0.026(5) -0.009(5) -0.001(4) -0.001(5)
    C5 0.041(6) 0.061(7) 0.020(5) -0.024(5) 0.001(4) 0.000(5)
    C6 0.027(5) 0.047(6) 0.026(5) -0.008(4) -0.006(4) 0.003(4)
    C7 0.026(5) 0.019(5) 0.017(4) 0.001(4) 0.002(3) -0.003(3)
    C8 0.033(5) 0.026(5) 0.012(4) -0.002(4) 0.000(3) 0.000(4)
    C9 0.034(5) 0.048(6) 0.014(4) -0.011(4) 0.000(4) 0.001(4)
    C10 0.048(6) 0.056(7) 0.027(5) -0.020(5) -0.007(5) 0.005(5)
    C11 0.063(7) 0.038(6) 0.024(5) -0.008(5) 0.010(5) 0.005(5)
    C12 0.039(5) 0.031(5) 0.018(5) -0.011(4) 0.003(4) 0.009(4)
    C13 0.022(4) 0.018(5) 0.021(4) -0.005(3) 0.005(4) -0.002(3)
    C14 0.021(4) 0.016(4) 0.025(5) -0.006(3) 0.006(3) 0.001(4)
    C15 0.036(5) 0.033(6) 0.026(5) 0.008(4) -0.003(4) -0.005(4)
    C16 0.051(6) 0.043(7) 0.025(5) 0.003(5) -0.001(5) -0.001(5)
    C17 0.030(5) 0.030(6) 0.059(7) 0.004(4) 0.020(5) 0.003(5)
    C18 0.023(5) 0.029(5) 0.037(6) 0.004(4) 0.005(4) 0.004(4)
    C19 0.024(4) 0.021(5) 0.021(4) 0.003(4) 0.001(3) -0.004(4)
    C20 0.028(5) 0.011(4) 0.026(5) 0.001(3) -0.003(4) -0.004(4)
    C21 0.024(5) 0.020(5) 0.037(5) 0.002(4) 0.003(4) 0.000(4)
    C22 0.046(6) 0.022(5) 0.027(5) 0.004(4) 0.009(4) 0.004(4)
    C23 0.050(6) 0.028(5) 0.022(5) -0.001(5) -0.005(4) -0.006(4)
    C24 0.035(5) 0.031(6) 0.031(5) 0.004(4) -0.014(4) -0.002(4)
    C25 0.017(4) 0.024(5) 0.022(4) -0.005(3) 0.000(3) -0.003(4)
    C26 0.016(4) 0.023(5) 0.035(5) 0.005(3) 0.004(4) 0.005(4)
    C27 0.025(5) 0.021(5) 0.014(4) 0.002(3) 0.001(3) -0.006(3)
    C28 0.025(4) 0.025(5) 0.010(4) 0.002(4) 0.000(3) -0.002(3)
    C29 0.024(5) 0.044(6) 0.027(5) 0.003(4) 0.000(4) -0.001(4)
    C30 0.035(5) 0.047(6) 0.017(5) 0.007(5) 0.012(4) -0.008(4)
    C31 0.050(7) 0.069(8) 0.013(5) 0.004(6) -0.018(4) -0.010(5)
    C32 0.031(5) 0.062(7) 0.021(5) 0.002(5) 0.002(4) -0.007(5)
    C33 0.030(5) 0.038(6) 0.024(5) 0.011(4) -0.002(4) 0.014(4)
    C34 0.015(4) 0.027(5) 0.031(5) 0.002(3) 0.003(4) 0.009(4)
    C35 0.031(5) 0.033(6) 0.031(5) -0.004(4) 0.005(4) 0.004(4)
    C36 0.046(6) 0.037(6) 0.029(5) -0.015(5) -0.007(4) 0.000(5)
    C37 0.043(6) 0.025(5) 0.031(5) -0.011(4) -0.010(4) 0.005(4)
    C38 0.031(5) 0.022(5) 0.041(6) -0.004(4) -0.002(4) 0.006(4)
    C39 0.021(4) 0.025(5) 0.017(4) -0.005(4) 0.005(3) 0.000(4)
    C40 0.015(4) 0.024(5) 0.020(4) 0.000(3) -0.003(3) 0.001(4)
    C41 0.030(5) 0.028(5) 0.022(5) 0.000(4) 0.002(4) 0.001(4)
    C42 0.041(6) 0.041(6) 0.024(5) -0.003(5) 0.007(4) -0.006(4)
    C43 0.035(5) 0.031(6) 0.034(6) 0.004(4) -0.008(4) -0.001(4)
    C44 0.019(4) 0.041(6) 0.029(5) -0.006(4) -0.003(4) -0.005(4)
    C45 0.019(4) 0.018(4) 0.023(5) -0.007(3) -0.002(4) 0.010(4)
    C46 0.025(4) 0.018(4) 0.022(5) 0.000(3) 0.000(3) 0.007(4)
    C47 0.026(5) 0.034(5) 0.022(5) 0.006(4) -0.002(4) -0.002(4)
    C48 0.031(5) 0.045(6) 0.023(5) 0.013(4) -0.007(4) 0.005(4)
    C49 0.041(6) 0.036(6) 0.020(5) 0.011(4) 0.010(4) 0.003(4)
    C50 0.019(4) 0.031(5) 0.031(5) 0.008(4) 0.001(4) 0.000(4)
    C51 0.013(4) 0.026(5) 0.015(4) -0.009(3) 0.001(3) 0.008(4)
    C52 0.020(4) 0.016(4) 0.018(4) -0.002(3) -0.001(3) -0.003(3)
    C53 0.024(5) 0.045(6) 0.029(5) 0.009(4) -0.004(4) -0.003(4)
    C54 0.045(6) 0.051(7) 0.025(5) 0.006(5) 0.006(5) -0.017(5)
    C55 0.043(6) 0.034(6) 0.026(5) -0.007(5) -0.007(4) -0.007(4)
    C56 0.030(5) 0.038(6) 0.020(5) 0.005(4) -0.003(4) -0.004(4)
    N1 0.035(4) 0.043(5) 0.022(4) -0.013(4) -0.001(3) 0.000(4)
    N2 0.051(5) 0.049(5) 0.018(4) -0.016(4) -0.001(4) -0.005(4)
    N3 0.055(6) 0.044(6) 0.033(5) -0.012(4) 0.020(4) -0.006(4)
    N4 0.057(5) 0.038(5) 0.012(4) 0.007(4) 0.001(4) -0.007(3)
    N5 0.028(4) 0.036(5) 0.030(4) -0.014(3) -0.002(3) 0.006(4)
    N6 0.048(5) 0.036(5) 0.019(4) -0.005(4) -0.004(4) 0.001(3)
    N7 0.042(5) 0.045(5) 0.017(4) 0.011(4) -0.004(3) -0.002(4)
    N8 0.048(5) 0.035(5) 0.018(4) -0.007(4) 0.002(4) -0.008(4)
_geom_special_details
;
 All esds (except the esd in the dihedral angle between two l.s. planes)
 are estimated using the full covariance matrix.  The cell esds are taken
 into account individually in the estimation of esds in distances, angles
 and torsion angles; correlations between esds in cell parameters are only
 used when they are defined by crystal symmetry.  An approximate (isotropic)
 treatment of cell esds is used for estimating esds involving l.s. planes.
;
loop_
    _geom_bond_atom_site_label_1
    _geom_bond_atom_site_label_2
    _geom_bond_site_symmetry_2
    _geom_bond_distance
    _geom_bond_publ_flag
    La1 O6 . 2.420(6) ?
    La1 O4 3_665 2.434(5) ?
    La1 O3 . 2.445(5) ?
    La1 O8 . 2.451(6) ?
    La1 O5 3_565 2.486(6) ?
    La1 O1 . 2.494(5) ?
    La1 O2 3_565 2.545(5) ?
    La1 O7 . 2.703(6) ?
    La2 O9 . 2.399(6) ?
    La2 O17 . 2.404(5) ?
    La2 O13 . 2.443(6) ?
    La2 O19 . 2.444(6) ?
    La2 O11 . 2.462(5) ?
    La2 O15 . 2.515(6) ?
    La2 O16 . 2.606(5) ?
    La2 O22 3 2.607(5) ?
    La3 O18 . 2.387(5) ?
    La3 O14 1_455 2.436(6) ?
    La3 O20 . 2.436(6) ?
    La3 O12 1_455 2.439(6) ?
    La3 O10 1_455 2.515(6) ?
    La3 O21 . 2.574(5) ?
    La3 O24 . 2.610(7) ?
    La3 O23 . 2.657(6) ?
    La3 O11 1_455 2.797(6) ?
    La3 C26 1_455 3.043(8) ?
    Cu1 N4 2_654 1.920(7) ?
    Cu1 N2 . 1.931(7) ?
    Cu2 Cu2' . 0.666(13) ?
    Cu2 N3 . 1.917(9) ?
    Cu2 Br1 . 2.212(4) ?
    Cu2 Cu7 1_455 2.770(4) ?
    Cu2' N3 . 2.064(18) ?
    Cu2' Br1 . 2.415(16) ?
    Cu2' Cu7 1_455 2.569(17) ?
    Cu2' Br3 1_455 2.572(16) ?
    Cu3 Cu3' . 0.629(14) ?
    Cu3 N1 2_644 1.959(8) ?
    Cu3 N7 1_655 1.980(8) ?
    Cu3 Br2 . 2.609(4) ?
    Cu3' N7 1_655 1.927(19) ?
    Cu3' N1 2_644 1.976(19) ?
    Cu3' Br3 . 2.72(2) ?
    Cu4 Br3 . 2.3071(19) ?
    Cu4 Br2 . 2.328(2) ?
    Cu4 Br4 . 2.3533(19) ?
    Cu4 Cu5 . 2.761(2) ?
    Cu5 N5 . 2.005(7) ?
    Cu5 Br5 . 2.3441(16) ?
    Cu5 Br4 . 2.3827(16) ?
    Cu6 N8 4_665 2.004(7) ?
    Cu6 Br5 . 2.4397(17) ?
    Cu6 Br3 . 2.4946(18) ?
    Cu6 Br6 . 2.5481(17) ?
    Cu7 N6 4_665 2.037(7) ?
    Cu7 Br6 . 2.4415(18) ?
    Cu7 Br1 1_655 2.4447(18) ?
    Cu7 Cu2' 1_655 2.569(17) ?
    Cu7 Br4 1_655 2.6722(19) ?
    Cu7 Cu2 1_655 2.770(4) ?
    Br1 Cu7 1_455 2.4447(18) ?
    Br3 Cu2' 1_655 2.572(17) ?
    Br4 Cu7 1_455 2.6722(19) ?
    O1 C1 . 1.253(9) ?
    O2 C1 . 1.240(9) ?
    O2 La1 3_565 2.545(5) ?
    O3 C7 . 1.268(9) ?
    O4 C7 . 1.247(9) ?
    O4 La1 3_665 2.434(5) ?
    O5 C13 . 1.247(9) ?
    O5 La1 3_565 2.486(6) ?
    O6 C13 . 1.236(9) ?
    O7 H7A . 0.8505 ?
    O7 H7B . 0.8512 ?
    O8 C19 . 1.232(10) ?
    O9 C19 . 1.244(10) ?
    O10 C26 . 1.247(9) ?
    O10 La3 1_655 2.515(6) ?
    O11 C26 . 1.279(10) ?
    O11 La3 1_655 2.797(6) ?
    O12 C27 . 1.243(9) ?
    O12 La3 1_655 2.439(6) ?
    O13 C27 . 1.256(9) ?
    O14 C33 . 1.250(10) ?
    O14 La3 1_655 2.436(6) ?
    O15 C33 . 1.237(10) ?
    O16 H16C . 0.8495 ?
    O16 H16D . 0.8589 ?
    O17 C39 . 1.243(9) ?
    O18 C39 . 1.250(9) ?
    O19 C45 . 1.235(9) ?
    O20 C45 . 1.241(10) ?
    O21 C51 . 1.258(9) ?
    O22 C51 . 1.252(9) ?
    O22 La2 3 2.607(5) ?
    O23 H23C . 0.8013 ?
    O23 H23D . 0.9328 ?
    O24 H24C . 0.8501 ?
    O24 H24D . 0.8498 ?
    C1 C2 . 1.521(11) ?
    C2 C6 . 1.375(11) ?
    C2 C3 . 1.380(11) ?
    C3 C4 . 1.390(12) ?
    C3 H3A . 0.9300 ?
    C4 N1 . 1.342(11) ?
    C4 H4A . 0.9300 ?
    C5 N1 . 1.334(11) ?
    C5 C6 . 1.370(12) ?
    C5 H5A . 0.9300 ?
    C6 H6A . 0.9300 ?
    C7 C8 . 1.480(11) ?
    C8 C12 . 1.374(11) ?
    C8 C9 . 1.383(11) ?
    C9 C10 . 1.373(12) ?
    C9 H9A . 0.9300 ?
    C10 N2 . 1.336(12) ?
    C10 H10A . 0.9300 ?
    C11 N2 . 1.326(12) ?
    C11 C12 . 1.369(12) ?
    C11 H11A . 0.9300 ?
    C12 H12A . 0.9300 ?
    C13 C14 . 1.505(11) ?
    C14 C15 . 1.369(11) ?
    C14 C18 . 1.378(11) ?
    C15 C16 . 1.371(12) ?
    C15 H15A . 0.9300 ?
    C16 N3 . 1.319(12) ?
    C16 H16A . 0.9300 ?
    C17 N3 . 1.338(13) ?
    C17 C18 . 1.377(13) ?
    C17 H17A . 0.9300 ?
    C18 H18A . 0.9300 ?
    C19 C20 . 1.516(11) ?
    C20 C25 . 1.390(11) ?
    C20 C21 . 1.405(11) ?
    C21 C22 . 1.384(12) ?
    C21 H21A . 0.9300 ?
    C22 C23 . 1.357(12) ?
    C22 H22A . 0.9300 ?
    C23 C24 . 1.393(12) ?
    C23 H23A . 0.9300 ?
    C24 C25 . 1.400(11) ?
    C24 H24A . 0.9300 ?
    C25 C26 . 1.476(11) ?
    C26 La3 1_655 3.043(8) ?
    C27 C28 . 1.493(10) ?
    C28 C29 . 1.380(11) ?
    C28 C32 . 1.399(11) ?
    C29 C30 . 1.376(11) ?
    C29 H29A . 0.9300 ?
    C30 N4 . 1.311(11) ?
    C30 H30A . 0.9300 ?
    C31 N4 . 1.347(12) ?
    C31 C32 . 1.369(12) ?
    C31 H31A . 0.9300 ?
    C32 H32A . 0.9300 ?
    C33 C34 . 1.490(11) ?
    C34 C38 . 1.364(11) ?
    C34 C35 . 1.381(12) ?
    C35 C36 . 1.389(12) ?
    C35 H35A . 0.9300 ?
    C36 N5 . 1.335(11) ?
    C36 H36A . 0.9300 ?
    C37 N5 . 1.326(11) ?
    C37 C38 . 1.386(12) ?
    C37 H37A . 0.9300 ?
    C38 H38A . 0.9300 ?
    C39 C40 . 1.491(11) ?
    C40 C44 . 1.380(11) ?
    C40 C41 . 1.382(11) ?
    C41 C42 . 1.389(12) ?
    C41 H41A . 0.9300 ?
    C42 N6 . 1.342(12) ?
    C42 H42A . 0.9300 ?
    C43 N6 . 1.332(12) ?
    C43 C44 . 1.354(12) ?
    C43 H43A . 0.9300 ?
    C44 H44A . 0.9300 ?
    C45 C46 . 1.507(11) ?
    C46 C47 . 1.383(11) ?
    C46 C50 . 1.388(11) ?
    C47 C48 . 1.374(11) ?
    C47 H47A . 0.9300 ?
    C48 N7 . 1.324(11) ?
    C48 H48A . 0.9300 ?
    C49 N7 . 1.317(11) ?
    C49 C50 . 1.377(12) ?
    C49 H49A . 0.9300 ?
    C50 H50A . 0.9300 ?
    C51 C52 . 1.493(10) ?
    C52 C53 . 1.384(11) ?
    C52 C56 . 1.393(11) ?
    C53 C54 . 1.371(12) ?
    C53 H53A . 0.9300 ?
    C54 N8 . 1.343(12) ?
    C54 H54A . 0.9300 ?
    C55 N8 . 1.328(11) ?
    C55 C56 . 1.379(12) ?
    C55 H55A . 0.9300 ?
    C56 H56A . 0.9300 ?
    N1 Cu3 2_654 1.959(8) ?
    N1 Cu3' 2_654 1.976(19) ?
    N4 Cu1 2_644 1.920(7) ?
    N6 Cu7 4_466 2.037(7) ?
    N7 Cu3' 1_455 1.927(19) ?
    N7 Cu3 1_455 1.980(8) ?
    N8 Cu6 4_466 2.004(7) ?
loop_
    _geom_angle_atom_site_label_1
    _geom_angle_atom_site_label_2
    _geom_angle_atom_site_label_3
    _geom_angle_site_symmetry_1
    _geom_angle_site_symmetry_3
    _geom_angle
    _geom_angle_publ_flag
    O6 La1 O4 . 3_665 150.8(2) ?
    O6 La1 O3 . . 92.4(2) ?
    O4 La1 O3 3_665 . 85.15(19) ?
    O6 La1 O8 . . 75.4(2) ?
    O4 La1 O8 3_665 . 75.8(2) ?
    O3 La1 O8 . . 74.6(2) ?
    O6 La1 O5 . 3_565 115.8(2) ?
    O4 La1 O5 3_665 3_565 82.4(2) ?
    O3 La1 O5 . 3_565 140.6(2) ?
    O8 La1 O5 . 3_565 136.6(2) ?
    O6 La1 O1 . . 72.8(2) ?
    O4 La1 O1 3_665 . 134.92(19) ?
    O3 La1 O1 . . 80.7(2) ?
    O8 La1 O1 . . 138.4(2) ?
    O5 La1 O1 3_565 . 82.1(2) ?
    O6 La1 O2 . 3_565 75.5(2) ?
    O4 La1 O2 3_665 3_565 91.89(18) ?
    O3 La1 O2 . 3_565 149.2(2) ?
    O8 La1 O2 . 3_565 74.9(2) ?
    O5 La1 O2 3_565 3_565 68.7(2) ?
    O1 La1 O2 . 3_565 120.78(18) ?
    O6 La1 O7 . . 138.0(2) ?
    O4 La1 O7 3_665 . 68.51(19) ?
    O3 La1 O7 . . 71.97(19) ?
    O8 La1 O7 . . 132.38(19) ?
    O5 La1 O7 3_565 . 68.7(2) ?
    O1 La1 O7 . . 66.41(19) ?
    O2 La1 O7 3_565 . 134.9(2) ?
    O9 La2 O17 . . 76.8(2) ?
    O9 La2 O13 . . 147.7(2) ?
    O17 La2 O13 . . 135.3(2) ?
    O9 La2 O19 . . 88.4(2) ?
    O17 La2 O19 . . 87.0(2) ?
    O13 La2 O19 . . 89.7(2) ?
    O9 La2 O11 . . 72.6(2) ?
    O17 La2 O11 . . 109.47(19) ?
    O13 La2 O11 . . 94.55(19) ?
    O19 La2 O11 . . 150.5(2) ?
    O9 La2 O15 . . 77.8(2) ?
    O17 La2 O15 . . 150.7(2) ?
    O13 La2 O15 . . 70.3(2) ?
    O19 La2 O15 . . 77.8(2) ?
    O11 La2 O15 . . 76.2(2) ?
    O9 La2 O16 . . 118.8(2) ?
    O17 La2 O16 . . 77.99(19) ?
    O13 La2 O16 . . 79.00(19) ?
    O19 La2 O16 . . 144.06(19) ?
    O11 La2 O16 . . 65.12(18) ?
    O15 La2 O16 . . 127.83(19) ?
    O9 La2 O22 . 3 140.9(2) ?
    O17 La2 O22 . 3 66.62(19) ?
    O13 La2 O22 . 3 69.22(17) ?
    O19 La2 O22 . 3 76.68(18) ?
    O11 La2 O22 . 3 131.93(18) ?
    O15 La2 O22 . 3 131.72(19) ?
    O16 La2 O22 . 3 67.40(17) ?
    O18 La3 O14 . 1_455 144.2(3) ?
    O18 La3 O20 . . 89.3(2) ?
    O14 La3 O20 1_455 . 83.5(2) ?
    O18 La3 O12 . 1_455 139.1(2) ?
    O14 La3 O12 1_455 1_455 76.4(3) ?
    O20 La3 O12 . 1_455 91.9(2) ?
    O18 La3 O10 . 1_455 75.0(2) ?
    O14 La3 O10 1_455 1_455 85.1(3) ?
    O20 La3 O10 . 1_455 134.2(2) ?
    O12 La3 O10 1_455 1_455 127.9(2) ?
    O18 La3 O21 . . 75.0(2) ?
    O14 La3 O21 1_455 . 131.0(2) ?
    O20 La3 O21 . . 137.6(2) ?
    O12 La3 O21 1_455 . 76.8(2) ?
    O10 La3 O21 1_455 . 80.0(2) ?
    O18 La3 O24 . . 70.9(3) ?
    O14 La3 O24 1_455 . 73.9(3) ?
    O20 La3 O24 . . 68.5(3) ?
    O12 La3 O24 1_455 . 145.8(3) ?
    O10 La3 O24 1_455 . 65.7(3) ?
    O21 La3 O24 . . 136.4(2) ?
    O18 La3 O23 . . 74.5(2) ?
    O14 La3 O23 1_455 . 132.5(3) ?
    O20 La3 O23 . . 67.4(2) ?
    O12 La3 O23 1_455 . 68.4(2) ?
    O10 La3 O23 1_455 . 141.9(2) ?
    O21 La3 O23 . . 70.47(17) ?
    O24 La3 O23 . . 123.1(3) ?
    O18 La3 O11 . 1_455 115.82(19) ?
    O14 La3 O11 1_455 1_455 66.7(2) ?
    O20 La3 O11 . 1_455 150.15(19) ?
    O12 La3 O11 1_455 1_455 79.61(18) ?
    O10 La3 O11 1_455 1_455 48.42(18) ?
    O21 La3 O11 . 1_455 68.52(17) ?
    O24 La3 O11 . 1_455 103.3(2) ?
    O23 La3 O11 . 1_455 132.43(17) ?
    O18 La3 C26 . 1_455 95.1(2) ?
    O14 La3 C26 1_455 1_455 74.9(3) ?
    O20 La3 C26 . 1_455 148.7(2) ?
    O12 La3 C26 1_455 1_455 104.4(2) ?
    O10 La3 C26 1_455 1_455 23.6(2) ?
    O21 La3 C26 . 1_455 73.01(19) ?
    O24 La3 C26 . 1_455 83.7(3) ?
    O23 La3 C26 . 1_455 143.5(2) ?
    O11 La3 C26 1_455 1_455 24.84(19) ?
    N4 Cu1 N2 2_654 . 166.2(3) ?
    Cu2' Cu2 N3 . . 93.2(18) ?
    Cu2' Cu2 Br1 . . 99.8(18) ?
    N3 Cu2 Br1 . . 166.5(3) ?
    Cu2' Cu2 Cu7 . 1_455 65.7(18) ?
    N3 Cu2 Cu7 . 1_455 133.0(3) ?
    Br1 Cu2 Cu7 . 1_455 57.48(10) ?
    Cu2 Cu2' N3 . . 68.0(16) ?
    Cu2 Cu2' Br1 . . 64.5(16) ?
    N3 Cu2' Br1 . . 132.4(7) ?
    Cu2 Cu2' Cu7 . 1_455 101(2) ?
    N3 Cu2' Cu7 . 1_455 136.8(10) ?
    Br1 Cu2' Cu7 . 1_455 58.6(4) ?
    Cu2 Cu2' Br3 . 1_455 152(3) ?
    N3 Cu2' Br3 . 1_455 113.9(7) ?
    Br1 Cu2' Br3 . 1_455 106.3(7) ?
    Cu7 Cu2' Br3 1_455 1_455 95.3(5) ?
    Cu3' Cu3 N1 . 2_644 82.3(19) ?
    Cu3' Cu3 N7 . 1_655 76.0(19) ?
    N1 Cu3 N7 2_644 1_655 148.7(4) ?
    Cu3' Cu3 Br2 . . 147(2) ?
    N1 Cu3 Br2 2_644 . 106.5(3) ?
    N7 Cu3 Br2 1_655 . 104.0(3) ?
    Cu3 Cu3' N7 . 1_655 86(2) ?
    Cu3 Cu3' N1 . 2_644 79.3(19) ?
    N7 Cu3' N1 1_655 2_644 152.7(12) ?
    Cu3 Cu3' Br3 . . 109(2) ?
    N7 Cu3' Br3 1_655 . 92.9(7) ?
    N1 Cu3' Br3 2_644 . 113.5(9) ?
    Br3 Cu4 Br2 . . 114.05(8) ?
    Br3 Cu4 Br4 . . 125.56(8) ?
    Br2 Cu4 Br4 . . 120.39(8) ?
    Br3 Cu4 Cu5 . . 82.39(6) ?
    Br2 Cu4 Cu5 . . 142.32(8) ?
    Br4 Cu4 Cu5 . . 54.84(5) ?
    N5 Cu5 Br5 . . 120.8(2) ?
    N5 Cu5 Br4 . . 108.5(2) ?
    Br5 Cu5 Br4 . . 130.48(6) ?
    N5 Cu5 Cu4 . . 88.5(2) ?
    Br5 Cu5 Cu4 . . 127.83(7) ?
    Br4 Cu5 Cu4 . . 53.85(5) ?
    N8 Cu6 Br5 4_665 . 119.7(2) ?
    N8 Cu6 Br3 4_665 . 106.4(2) ?
    Br5 Cu6 Br3 . . 109.80(6) ?
    N8 Cu6 Br6 4_665 . 113.8(2) ?
    Br5 Cu6 Br6 . . 105.98(6) ?
    Br3 Cu6 Br6 . . 99.15(6) ?
    N6 Cu7 Br6 4_665 . 109.2(2) ?
    N6 Cu7 Br1 4_665 1_655 108.6(2) ?
    Br6 Cu7 Br1 . 1_655 129.77(7) ?
    N6 Cu7 Cu2' 4_665 1_655 130.7(5) ?
    Br6 Cu7 Cu2' . 1_655 72.8(4) ?
    Br1 Cu7 Cu2' 1_655 1_655 57.5(4) ?
    N6 Cu7 Br4 4_665 1_655 98.8(2) ?
    Br6 Cu7 Br4 . 1_655 102.53(6) ?
    Br1 Cu7 Br4 1_655 1_655 103.04(6) ?
    Cu2' Cu7 Br4 1_655 1_655 129.6(4) ?
    N6 Cu7 Cu2 4_665 1_655 140.1(3) ?
    Br6 Cu7 Cu2 . 1_655 80.14(9) ?
    Br1 Cu7 Cu2 1_655 1_655 49.72(9) ?
    Cu2' Cu7 Cu2 1_655 1_655 13.7(3) ?
    Br4 Cu7 Cu2 1_655 1_655 117.39(9) ?
    Cu2 Br1 Cu2' . . 15.8(3) ?
    Cu2 Br1 Cu7 . 1_455 72.81(11) ?
    Cu2' Br1 Cu7 . 1_455 63.8(4) ?
    Cu4 Br2 Cu3 . . 82.10(12) ?
    Cu4 Br3 Cu6 . . 104.81(7) ?
    Cu4 Br3 Cu2' . 1_655 158.6(4) ?
    Cu6 Br3 Cu2' . 1_655 91.1(4) ?
    Cu4 Br3 Cu3' . . 85.6(3) ?
    Cu6 Br3 Cu3' . . 156.9(4) ?
    Cu2' Br3 Cu3' 1_655 . 85.1(5) ?
    Cu4 Br4 Cu5 . . 71.31(6) ?
    Cu4 Br4 Cu7 . 1_455 120.66(6) ?
    Cu5 Br4 Cu7 . 1_455 123.90(6) ?
    Cu5 Br5 Cu6 . . 84.24(6) ?
    Cu7 Br6 Cu6 . . 98.64(6) ?
    C1 O1 La1 . . 136.1(6) ?
    C1 O2 La1 . 3_565 143.8(5) ?
    C7 O3 La1 . . 145.1(5) ?
    C7 O4 La1 . 3_665 152.6(6) ?
    C13 O5 La1 . 3_565 116.1(5) ?
    C13 O6 La1 . . 165.8(6) ?
    La1 O7 H7A . . 99.1 ?
    La1 O7 H7B . . 102.7 ?
    H7A O7 H7B . . 107.5 ?
    C19 O8 La1 . . 163.1(6) ?
    C19 O9 La2 . . 146.1(6) ?
    C26 O10 La3 . 1_655 102.7(5) ?
    C26 O11 La2 . . 146.8(5) ?
    C26 O11 La3 . 1_655 88.4(5) ?
    La2 O11 La3 . 1_655 123.8(2) ?
    C27 O12 La3 . 1_655 150.7(6) ?
    C27 O13 La2 . . 129.7(5) ?
    C33 O14 La3 . 1_655 143.8(7) ?
    C33 O15 La2 . . 141.0(6) ?
    La2 O16 H16C . . 150.9 ?
    La2 O16 H16D . . 101.5 ?
    H16C O16 H16D . . 107.0 ?
    C39 O17 La2 . . 151.1(6) ?
    C39 O18 La3 . . 147.0(5) ?
    C45 O19 La2 . . 150.1(6) ?
    C45 O20 La3 . . 154.4(6) ?
    C51 O21 La3 . . 129.1(5) ?
    C51 O22 La2 . 3 126.3(5) ?
    La3 O23 H23C . . 114.8 ?
    La3 O23 H23D . . 115.0 ?
    H23C O23 H23D . . 103.4 ?
    La3 O24 H24C . . 162.5 ?
    La3 O24 H24D . . 89.5 ?
    H24C O24 H24D . . 107.7 ?
    O2 C1 O1 . . 127.2(8) ?
    O2 C1 C2 . . 117.0(7) ?
    O1 C1 C2 . . 115.7(7) ?
    C6 C2 C3 . . 115.9(8) ?
    C6 C2 C1 . . 123.3(8) ?
    C3 C2 C1 . . 120.8(7) ?
    C2 C3 C4 . . 120.1(8) ?
    C2 C3 H3A . . 119.9 ?
    C4 C3 H3A . . 119.9 ?
    N1 C4 C3 . . 122.8(8) ?
    N1 C4 H4A . . 118.6 ?
    C3 C4 H4A . . 118.6 ?
    N1 C5 C6 . . 122.6(9) ?
    N1 C5 H5A . . 118.7 ?
    C6 C5 H5A . . 118.7 ?
    C5 C6 C2 . . 121.7(8) ?
    C5 C6 H6A . . 119.1 ?
    C2 C6 H6A . . 119.1 ?
    O4 C7 O3 . . 125.2(7) ?
    O4 C7 C8 . . 117.0(7) ?
    O3 C7 C8 . . 117.7(7) ?
    C12 C8 C9 . . 117.5(8) ?
    C12 C8 C7 . . 120.8(8) ?
    C9 C8 C7 . . 121.7(8) ?
    C10 C9 C8 . . 119.3(8) ?
    C10 C9 H9A . . 120.3 ?
    C8 C9 H9A . . 120.3 ?
    N2 C10 C9 . . 123.3(9) ?
    N2 C10 H10A . . 118.3 ?
    C9 C10 H10A . . 118.3 ?
    N2 C11 C12 . . 124.1(9) ?
    N2 C11 H11A . . 117.9 ?
    C12 C11 H11A . . 117.9 ?
    C11 C12 C8 . . 119.2(9) ?
    C11 C12 H12A . . 120.4 ?
    C8 C12 H12A . . 120.4 ?
    O6 C13 O5 . . 124.6(8) ?
    O6 C13 C14 . . 118.9(7) ?
    O5 C13 C14 . . 116.6(7) ?
    C15 C14 C18 . . 118.7(8) ?
    C15 C14 C13 . . 119.3(8) ?
    C18 C14 C13 . . 122.0(8) ?
    C14 C15 C16 . . 119.3(9) ?
    C14 C15 H15A . . 120.3 ?
    C16 C15 H15A . . 120.3 ?
    N3 C16 C15 . . 122.9(9) ?
    N3 C16 H16A . . 118.5 ?
    C15 C16 H16A . . 118.5 ?
    N3 C17 C18 . . 123.1(9) ?
    N3 C17 H17A . . 118.5 ?
    C18 C17 H17A . . 118.5 ?
    C17 C18 C14 . . 118.2(9) ?
    C17 C18 H18A . . 120.9 ?
    C14 C18 H18A . . 120.9 ?
    O8 C19 O9 . . 124.5(8) ?
    O8 C19 C20 . . 117.4(7) ?
    O9 C19 C20 . . 118.1(8) ?
    C25 C20 C21 . . 119.1(8) ?
    C25 C20 C19 . . 124.9(7) ?
    C21 C20 C19 . . 115.8(7) ?
    C22 C21 C20 . . 120.9(8) ?
    C22 C21 H21A . . 119.5 ?
    C20 C21 H21A . . 119.5 ?
    C23 C22 C21 . . 120.1(9) ?
    C23 C22 H22A . . 120.0 ?
    C21 C22 H22A . . 120.0 ?
    C22 C23 C24 . . 120.1(9) ?
    C22 C23 H23A . . 120.0 ?
    C24 C23 H23A . . 120.0 ?
    C23 C24 C25 . . 120.9(8) ?
    C23 C24 H24A . . 119.5 ?
    C25 C24 H24A . . 119.5 ?
    C20 C25 C24 . . 118.8(8) ?
    C20 C25 C26 . . 124.2(7) ?
    C24 C25 C26 . . 117.0(7) ?
    O10 C26 O11 . . 120.5(8) ?
    O10 C26 C25 . . 118.7(8) ?
    O11 C26 C25 . . 120.6(7) ?
    O10 C26 La3 . 1_655 53.7(4) ?
    O11 C26 La3 . 1_655 66.8(4) ?
    C25 C26 La3 . 1_655 171.5(6) ?
    O12 C27 O13 . . 124.9(7) ?
    O12 C27 C28 . . 117.7(7) ?
    O13 C27 C28 . . 117.4(7) ?
    C29 C28 C32 . . 116.4(8) ?
    C29 C28 C27 . . 122.2(7) ?
    C32 C28 C27 . . 121.4(7) ?
    C30 C29 C28 . . 119.9(8) ?
    C30 C29 H29A . . 120.1 ?
    C28 C29 H29A . . 120.1 ?
    N4 C30 C29 . . 124.0(8) ?
    N4 C30 H30A . . 118.0 ?
    C29 C30 H30A . . 118.0 ?
    N4 C31 C32 . . 123.2(8) ?
    N4 C31 H31A . . 118.4 ?
    C32 C31 H31A . . 118.4 ?
    C31 C32 C28 . . 119.6(9) ?
    C31 C32 H32A . . 120.2 ?
    C28 C32 H32A . . 120.2 ?
    O15 C33 O14 . . 126.0(8) ?
    O15 C33 C34 . . 119.1(7) ?
    O14 C33 C34 . . 114.9(8) ?
    C38 C34 C35 . . 118.3(8) ?
    C38 C34 C33 . . 121.0(8) ?
    C35 C34 C33 . . 120.6(8) ?
    C34 C35 C36 . . 119.0(8) ?
    C34 C35 H35A . . 120.5 ?
    C36 C35 H35A . . 120.5 ?
    N5 C36 C35 . . 123.1(9) ?
    N5 C36 H36A . . 118.5 ?
    C35 C36 H36A . . 118.5 ?
    N5 C37 C38 . . 124.2(8) ?
    N5 C37 H37A . . 117.9 ?
    C38 C37 H37A . . 117.9 ?
    C34 C38 C37 . . 118.7(9) ?
    C34 C38 H38A . . 120.6 ?
    C37 C38 H38A . . 120.6 ?
    O17 C39 O18 . . 123.8(7) ?
    O17 C39 C40 . . 118.7(7) ?
    O18 C39 C40 . . 117.5(7) ?
    C44 C40 C41 . . 119.4(8) ?
    C44 C40 C39 . . 120.2(7) ?
    C41 C40 C39 . . 120.4(7) ?
    C40 C41 C42 . . 118.7(8) ?
    C40 C41 H41A . . 120.7 ?
    C42 C41 H41A . . 120.7 ?
    N6 C42 C41 . . 121.9(9) ?
    N6 C42 H42A . . 119.0 ?
    C41 C42 H42A . . 119.0 ?
    N6 C43 C44 . . 125.1(9) ?
    N6 C43 H43A . . 117.5 ?
    C44 C43 H43A . . 117.5 ?
    C43 C44 C40 . . 117.7(9) ?
    C43 C44 H44A . . 121.2 ?
    C40 C44 H44A . . 121.2 ?
    O19 C45 O20 . . 125.8(8) ?
    O19 C45 C46 . . 117.5(8) ?
    O20 C45 C46 . . 116.7(7) ?
    C47 C46 C50 . . 117.3(8) ?
    C47 C46 C45 . . 121.1(8) ?
    C50 C46 C45 . . 121.5(7) ?
    C48 C47 C46 . . 118.9(8) ?
    C48 C47 H47A . . 120.6 ?
    C46 C47 H47A . . 120.6 ?
    N7 C48 C47 . . 124.0(8) ?
    N7 C48 H48A . . 118.0 ?
    C47 C48 H48A . . 118.0 ?
    N7 C49 C50 . . 124.0(8) ?
    N7 C49 H49A . . 118.0 ?
    C50 C49 H49A . . 118.0 ?
    C49 C50 C46 . . 118.9(8) ?
    C49 C50 H50A . . 120.5 ?
    C46 C50 H50A . . 120.5 ?
    O22 C51 O21 . . 125.4(7) ?
    O22 C51 C52 . . 118.1(7) ?
    O21 C51 C52 . . 116.6(7) ?
    C53 C52 C56 . . 116.2(7) ?
    C53 C52 C51 . . 123.1(7) ?
    C56 C52 C51 . . 120.6(7) ?
    C54 C53 C52 . . 121.2(8) ?
    C54 C53 H53A . . 119.4 ?
    C52 C53 H53A . . 119.4 ?
    N8 C54 C53 . . 121.9(9) ?
    N8 C54 H54A . . 119.0 ?
    C53 C54 H54A . . 119.0 ?
    N8 C55 C56 . . 123.3(9) ?
    N8 C55 H55A . . 118.3 ?
    C56 C55 H55A . . 118.3 ?
    C55 C56 C52 . . 119.6(8) ?
    C55 C56 H56A . . 120.2 ?
    C52 C56 H56A . . 120.2 ?
    C5 N1 C4 . . 116.9(8) ?
    C5 N1 Cu3 . 2_654 121.7(6) ?
    C4 N1 Cu3 . 2_654 121.3(6) ?
    C5 N1 Cu3' . 2_654 132.7(8) ?
    C4 N1 Cu3' . 2_654 109.2(8) ?
    Cu3 N1 Cu3' 2_654 2_654 18.4(4) ?
    C11 N2 C10 . . 116.4(8) ?
    C11 N2 Cu1 . . 119.1(6) ?
    C10 N2 Cu1 . . 124.4(6) ?
    C16 N3 C17 . . 117.6(8) ?
    C16 N3 Cu2 . . 122.9(7) ?
    C17 N3 Cu2 . . 119.4(7) ?
    C16 N3 Cu2' . . 104.2(8) ?
    C17 N3 Cu2' . . 137.9(8) ?
    Cu2 N3 Cu2' . . 18.8(4) ?
    C30 N4 C31 . . 116.8(7) ?
    C30 N4 Cu1 . 2_644 123.0(6) ?
    C31 N4 Cu1 . 2_644 120.2(6) ?
    C37 N5 C36 . . 116.5(8) ?
    C37 N5 Cu5 . . 119.6(6) ?
    C36 N5 Cu5 . . 123.6(6) ?
    C43 N6 C42 . . 117.2(8) ?
    C43 N6 Cu7 . 4_466 121.8(6) ?
    C42 N6 Cu7 . 4_466 121.0(6) ?
    C49 N7 C48 . . 116.8(7) ?
    C49 N7 Cu3' . 1_455 111.3(8) ?
    C48 N7 Cu3' . 1_455 127.6(9) ?
    C49 N7 Cu3 . 1_455 123.6(6) ?
    C48 N7 Cu3 . 1_455 119.4(6) ?
    Cu3' N7 Cu3 1_455 1_455 18.5(4) ?
    C55 N8 C54 . . 117.7(8) ?
    C55 N8 Cu6 . 4_466 121.1(6) ?
    C54 N8 Cu6 . 4_466 121.0(6) ?
loop_
    _geom_hbond_atom_site_label_D
    _geom_hbond_atom_site_label_H
    _geom_hbond_atom_site_label_A
    _geom_hbond_site_symmetry_A
    _geom_hbond_distance_DH
    _geom_hbond_distance_HA
    _geom_hbond_distance_DA
    _geom_hbond_angle_DHA
    O16 H16D O21 1_655 0.86 2.09 2.901(7) 157.1
    O23 H23D O22 . 0.93 2.00 2.861(8) 153.1
    O24 H24D O20 . 0.85 2.22 2.844(11) 129.9
