# Supplementary material for: Poly[tetra­aqua-μ3-benzene-1,2-di­carboxyl­ato-μ3-bromido-penta-μ2-bromido-octa-μ3-isonicotinato-hepta­copper(I)trilanthanum(III)]
Source: Acta Crystallogr Sect E Struct Rep Online. 2009 Apr 22;65(Pt 5):m550–1. doi: 10.1107/S1600536809014081 (PMC2977598; doi:10.1107/S1600536809014081)
Supplement: Supplementary file 2 [file e-65-0m550-Isup2.hkl]

# 
# h,k,l, Fc-squared, Fo-squared, sigma(Fo-squared) and status flag 
# 
data_I
_shelx_title ' 1 in P2(1)/c' 
_shelx_refln_list_code          4 
_shelx_F_calc_maximum     1543.21 
_exptl_crystal_F_000      4848.00 
_reflns_d_resolution_high  0.8106 
 
loop_ 
 _symmetry_equiv_pos_as_xyz 
 'x, y, z' 
 '-x, y+1/2, -z+1/2' 
 '-x, -y, -z' 
 'x, -y-1/2, z-1/2' 
 
_cell_length_a    10.1071 
_cell_length_b    19.6311 
_cell_length_c    34.4015 
_cell_angle_alpha  90.000 
_cell_angle_beta   92.480 
_cell_angle_gamma  90.000 
 
_shelx_F_squared_multiplier     1.000 
 
loop_ 
 _refln_index_h 
 _refln_index_k 
 _refln_index_l 
 _refln_F_squared_calc 
 _refln_F_squared_meas 
 _refln_F_squared_sigma 
 _refln_observed_status 
   1   0   0      677.85      322.73    159.61 o 
   2   0   0   138516.47   166435.38   4328.84 o 
   3   0   0   180118.56   205551.09   5385.11 o 
   4   0   0       53.33      499.25    326.74 o 
   5   0   0     5732.22     3681.23    386.44 o 
   6   0   0    80907.59    70625.05   2195.12 o 
   7   0   0        0.53     1205.39    442.35 o 
   8   0   0    79547.88    80496.77   2616.63 o 
   9   0   0    20176.67    20403.53   1172.89 o 
  10   0   0      564.25      958.10    662.96 o 
  11   0   0    43110.28    41684.04   3267.61 o 
  12   0   0     3739.34     5304.10   1417.78 o 
   1   1   0     4892.56     2499.97     99.77 o 
   3   1   0   108514.80    90199.01   1755.02 o 
   4   1   0    13094.12    13663.05    429.42 o 
   5   1   0    34779.50    32905.32    904.42 o 
   6   1   0    23272.49    23367.28    793.51 o 
   7   1   0    35215.17    33309.96   1206.20 o 
   8   1   0     3522.44     3426.58    428.66 o 
   9   1   0    18062.46    20079.86   1195.45 o 
  10   1   0      112.17      616.86    429.73 o 
  11   1   0    39157.93    37184.83   1784.61 o 
  12   1   0     1243.91     3449.34    914.03 o 
   0   2   0       76.76      731.79     89.02 o 
   2   2   0       89.11      328.38     93.15 o 
   3   2   0     7843.65     8810.23    300.17 o 
   4   2   0      343.76     1224.00    195.25 o 
   5   2   0    19847.78    21788.84    625.55 o 
   6   2   0    25148.12    24205.28    718.49 o 
   7   2   0    12069.94    12265.92    554.03 o 
   8   2   0     1691.99     1857.24    326.24 o 
   9   2   0    10891.45    10343.00   1303.59 o 
  10   2   0      708.44     1483.67    471.48 o 
  11   2   0     8334.97     7717.61   1183.23 o 
  12   2   0     1260.47     -956.08   1282.51 o 
   1   3   0    24118.65    28426.57    614.33 o 
   2   3   0     2184.63     1155.99    103.43 o 
   3   3   0     2428.01     2878.68    303.60 o 
   4   3   0     1026.65      824.38    166.33 o 
   5   3   0      216.30      618.76    189.46 o 
   6   3   0    18309.32    18372.70    613.97 o 
   7   3   0     8987.10     8708.54    486.66 o 
   8   3   0       92.98      281.44    292.55 o 
   9   3   0     1701.51     2233.01    557.71 o 
  10   3   0       46.90     -318.34    450.02 o 
  11   3   0      871.82      837.34    808.62 o 
  12   3   0     1815.66     1666.49    881.51 o 
   0   4   0     3366.23     4220.74    291.44 o 
   1   4   0    74174.23    80706.66   1575.51 o 
   2   4   0    42739.05    39513.95    948.30 o 
   3   4   0    28826.05    36420.33    811.06 o 
   4   4   0      283.32      261.56    126.93 o 
   5   4   0    77582.70    79663.15   1862.16 o 
   6   4   0    16846.69    19152.13    757.92 o 
   7   4   0    75289.53    75169.10   1890.52 o 
   8   4   0     9024.08     9612.80    624.44 o 
   9   4   0    40705.61    39651.20   1496.36 o 
  10   4   0     6767.73     7026.10    771.00 o 
  11   4   0    12494.50    11301.50   1009.57 o 
  12   4   0      811.71      463.99    836.70 o 
   1   5   0      206.93      485.47    141.47 o 
   2   5   0    36882.83    35094.58    890.10 o 
   3   5   0     2651.66     3737.62    269.41 o 
   4   5   0   149103.39   146006.14   2827.37 o 
   5   5   0    13293.46    13640.58    482.75 o 
   6   5   0    31146.71    31599.57    859.98 o 
   7   5   0    44314.43    42328.90   1246.10 o 
   8   5   0     1102.04      701.50    350.35 o 
   9   5   0    17205.88    18470.89   1058.91 o 
  10   5   0    19147.57    20127.21   1179.62 o 
  11   5   0    40126.05    37283.05   2607.88 o 
  12   5   0       41.04     1552.68    827.99 o 
   0   6   0   442624.09   465646.28  12022.00 o 
   2   6   0   327066.03   345497.69   6356.00 o 
   3   6   0    27978.99    26617.48   1062.86 o 
   4   6   0   144200.44   143760.86   3102.81 o 
   5   6   0     8860.70     7976.40    372.57 o 
   6   6   0    61178.36    59235.43   1537.69 o 
   7   6   0     1424.04      904.10    379.60 o 
   8   6   0     3540.88     4373.27    565.22 o 
   9   6   0     8039.54     8586.20    771.40 o 
  10   6   0     1139.55     1541.79    554.70 o 
  11   6   0    11590.92    14700.68   1104.09 o 
  12   6   0     4613.75     4968.44    917.93 o 
   1   7   0    10959.67     9212.75    376.03 o 
   3   7   0      481.00     1895.80    344.36 o 
   4   7   0    16163.87    15877.44    637.45 o 
   5   7   0    17828.87    17266.41    681.18 o 
   6   7   0     8739.88     9054.38    540.82 o 
   7   7   0     1399.97     1565.27    333.45 o 
   8   7   0     1215.21     1507.67    445.52 o 
   9   7   0     2079.61     1852.18    516.89 o 
  10   7   0       22.09      606.24    501.39 o 
  11   7   0     8633.01     7604.96   1045.88 o 
   0   8   0    27109.54    22717.53   1306.42 o 
   1   8   0    99198.87   111735.60   2266.85 o 
   2   8   0    44122.82    46010.76   1075.75 o 
   3   8   0    24411.05    25463.12   1302.67 o 
   4   8   0   206143.80   203511.56   4325.62 o 
   5   8   0    16495.73    18041.68   1533.07 o 
   6   8   0       24.75      174.24    243.35 o 
   7   8   0    48395.14    45836.14   1593.51 o 
   8   8   0     4310.81     5384.25    795.55 o 
   9   8   0     4613.29     4922.20    674.48 o 
  10   8   0     7873.41     8290.97    865.50 o 
  11   8   0       57.77      871.38    670.30 o 
   1   9   0   224693.25   225724.39   4333.14 o 
   2   9   0      545.75     1488.02    206.74 o 
   3   9   0     9721.49    12403.91    602.61 o 
   4   9   0       12.55      282.68    225.54 o 
   5   9   0     9547.87     9530.65    549.08 o 
   6   9   0    12630.65    14331.00    869.21 o 
   7   9   0      451.46      164.39    378.39 o 
   8   9   0      201.30     1041.05    479.38 o 
   9   9   0      576.92      722.58    494.52 o 
  10   9   0      423.87     1199.82    551.84 o 
  11   9   0    10876.70    12806.49   1323.80 o 
   0  10   0    12287.76    15133.06    822.82 o 
   1  10   0      853.81     1052.02    224.77 o 
   2  10   0      238.98      484.57    234.02 o 
   3  10   0     1813.25     1979.40    325.65 o 
   4  10   0      790.47      913.04    327.25 o 
   5  10   0    63836.54    64749.42   1704.92 o 
   6  10   0     1248.02     1439.16    428.79 o 
   7  10   0    25796.84    23498.06   1189.21 o 
   8  10   0    11773.78    12947.05    955.77 o 
   9  10   0     4167.78     5144.55    728.23 o 
  10  10   0     8915.84     9986.15   1145.24 o 
  11  10   0     1100.03      592.68    708.73 o 
   1  11   0    28438.93    28809.52    861.66 o 
   2  11   0    11209.57    10448.58    502.70 o 
   3  11   0    22862.17    23695.08    909.30 o 
   4  11   0    19779.46    19175.21   1336.36 o 
   5  11   0    30819.07    28435.10   1200.55 o 
   6  11   0     1819.78     2142.55    486.50 o 
   7  11   0     9079.79     9827.31    865.48 o 
   8  11   0     9322.50     8409.61    825.32 o 
   9  11   0     6905.01     6409.38    792.61 o 
  10  11   0     8938.46    10239.03   1204.68 o 
  11  11   0     4109.30     3600.88    951.53 o 
   0  12   0    70899.55    72199.62   2392.65 o 
   1  12   0     1889.70     2768.57    335.46 o 
   2  12   0    40167.31    38527.49   1148.83 o 
   3  12   0      688.71     1360.11    340.08 o 
   4  12   0    40463.21    40230.47   1487.43 o 
   5  12   0    33252.36    33945.05   1366.42 o 
   6  12   0    82336.34    77909.06   2402.67 o 
   7  12   0     5752.78     4841.58    685.42 o 
   8  12   0     6864.30     7097.74   1161.84 o 
   9  12   0     2533.23     2860.97    654.30 o 
  10  12   0     8022.17     7984.71   2098.54 o 
   1  13   0    53404.21    52608.18   1359.63 o 
   2  13   0    18058.01    17972.53    949.94 o 
   3  13   0    10102.55     9152.53    671.92 o 
   4  13   0     4950.80     5115.47    620.80 o 
   5  13   0     7185.98     9302.03    812.40 o 
   6  13   0    17006.24    17363.40   1099.76 o 
   7  13   0     1158.93     1089.57    512.22 o 
   8  13   0    17189.36    17100.57   1187.05 o 
   9  13   0      861.00     1063.68    686.79 o 
  10  13   0     2786.23     1691.67    856.00 o 
   0  14   0   101978.09    99684.74   4275.46 o 
   1  14   0      311.23      225.51    280.29 o 
   2  14   0    29629.72    29651.83   1130.89 o 
   3  14   0     1126.57      834.05    370.06 o 
   4  14   0     1003.39      512.71    444.53 o 
   5  14   0    11178.37    10481.97   1051.65 o 
   6  14   0      484.28      676.81    497.11 o 
   7  14   0     1289.56      954.39    542.70 o 
   8  14   0     5168.79     4258.98    728.51 o 
   9  14   0      455.12      374.62    667.56 o 
  10  14   0     4852.27     6840.08   1127.69 o 
   1  15   0    40407.83    42225.26   1915.67 o 
   2  15   0     2625.63     2576.13    482.56 o 
   3  15   0    66210.34    69972.45   2237.74 o 
   4  15   0       12.57      -68.13    452.44 o 
   5  15   0    11082.66    12705.01    993.53 o 
   6  15   0      635.41      -13.33    546.41 o 
   7  15   0       12.73      182.45    525.94 o 
   8  15   0     1486.98     1103.95    797.97 o 
   9  15   0     5916.68     7960.00   1129.13 o 
   0  16   0      221.48     -626.62    444.01 o 
   1  16   0     1610.30     1667.94    449.55 o 
   2  16   0    12085.13    14466.53    899.14 o 
   3  16   0    25388.44    23355.96   1261.43 o 
   4  16   0     2080.84     2527.10    596.69 o 
   5  16   0     8808.28    11416.82    980.32 o 
   6  16   0      760.21      494.53    557.35 o 
   7  16   0     2227.85     2231.81    651.44 o 
   8  16   0     2443.10     2437.85    845.66 o 
   9  16   0     1700.74     1053.99    807.07 o 
   1  17   0    19089.45    18719.33   1013.27 o 
   2  17   0    16700.07    16685.65   1111.54 o 
   3  17   0    31729.47    29753.29   1430.67 o 
   4  17   0       65.50      300.56    510.29 o 
   5  17   0    39818.08    38660.88   1685.02 o 
   6  17   0     2788.57     2799.46    794.04 o 
   7  17   0     1302.71     1793.67    675.40 o 
   8  17   0     3293.13     2947.71    837.54 o 
   0  18   0     1908.00     1958.33   1792.15 o 
   1  18   0     4256.62     5375.69    733.25 o 
   2  18   0     5767.55     5253.63    754.45 o 
   3  18   0    10452.21    11406.12   1002.31 o 
   4  18   0     5512.09     5901.38    806.83 o 
   5  18   0    19666.86    20942.76   1370.40 o 
   6  18   0    23847.02    21824.25   1545.99 o 
   7  18   0     9593.82     8464.33   1164.23 o 
   8  18   0    14104.83    12866.68   1438.36 o 
   1  19   0      337.27     1227.05    733.24 o 
   2  19   0    14627.21    16136.40   1186.54 o 
   3  19   0       48.71     -447.42    714.42 o 
   4  19   0    28015.99    26736.90   1529.05 o 
   5  19   0     1761.01     1308.49    665.03 o 
   6  19   0    27429.47    23018.27   1676.47 o 
   7  19   0      497.36     1191.90    774.15 o 
   0  20   0      338.29      446.73   1333.89 o 
   1  20   0     1229.32     3718.19    926.77 o 
   2  20   0     1783.92     1195.01    642.99 o 
   3  20   0      768.79      532.31    617.69 o 
   4  20   0     1657.75      720.10    652.43 o 
   5  20   0    11207.07    10668.36   2047.71 o 
   6  20   0     3483.27     4171.42    834.71 o 
   7  20   0     2498.76     2441.24   1048.01 o 
   1  21   0    11080.27    10914.75   1258.39 o 
   2  21   0      184.46       96.31    744.93 o 
   3  21   0     3668.99     3157.34    758.32 o 
   4  21   0       59.53     -945.40    630.26 o 
   5  21   0     4197.31     4589.74    848.98 o 
   6  21   0     1652.10     1304.12    830.65 o 
   0  22   0      262.14      -98.57   1155.62 o 
   1  22   0     3102.18     4322.92   1185.31 o 
   2  22   0      220.31      326.58    811.94 o 
   3  22   0      432.09      493.23    815.11 o 
   4  22   0     4206.03     4490.14    842.88 o 
   5  22   0      999.41     1146.20    721.92 o 
   1  23   0    39385.78    40235.12   2849.54 o 
   2  23   0      242.69     -287.47    772.07 o 
   3  23   0    24588.15    20783.50   2924.23 o 
   0  24   0      644.95      337.67   1503.77 o 
   1  24   0      393.74      800.37   1237.41 o 
 -12   1   1      115.05     1560.89    907.09 o 
 -11   1   1     8536.39     8225.03    957.73 o 
 -10   1   1     1250.67      672.47    653.57 o 
  -9   1   1     4417.84     3547.50    475.07 o 
  -8   1   1     1454.68     1692.00    314.56 o 
  -7   1   1    58280.11    57288.28   1502.01 o 
  -6   1   1     4523.23     5366.09    395.19 o 
  -5   1   1   121159.70   125145.02   2476.48 o 
  -4   1   1    16238.90    14932.34    530.88 o 
  -3   1   1    61719.64    65763.57   1319.34 o 
  -2   1   1    11639.42    10241.21    278.41 o 
  -1   1   1       64.09      501.44     83.24 o 
   0   1   1     2349.05     2171.13    172.68 o 
   1   1   1    11084.11    10845.85    245.30 o 
   2   1   1     4331.35     5146.27    236.05 o 
   3   1   1     8280.38     8654.49    297.76 o 
   4   1   1    13154.42    11638.88    399.27 o 
   5   1   1    20213.77    20727.65    655.94 o 
   6   1   1    13146.21    12692.98    515.29 o 
   7   1   1     3394.66     3602.64    390.89 o 
   8   1   1     3675.27     3988.61    405.52 o 
   9   1   1    10688.68    11889.56    723.56 o 
  10   1   1     3424.86     4655.66    716.43 o 
  11   1   1     2084.85     1845.86    865.14 o 
  12   1   1       59.86       -1.88    651.39 o 
 -12   2   1     1126.29     2076.34   1226.93 o 
 -11   2   1    30884.59    33014.48   4394.91 o 
 -10   2   1       10.99      109.06    368.79 o 
  -9   2   1    24426.47    25359.87   1131.36 o 
  -8   2   1      188.28      481.93    266.94 o 
  -7   2   1    58765.04    56669.17   1360.59 o 
  -6   2   1    31348.71    28178.09    793.08 o 
  -5   2   1      402.91      965.60    208.41 o 
  -4   2   1    20289.09    20470.64    555.58 o 
  -3   2   1   111054.60   117445.80   2246.29 o 
  -2   2   1    10212.66    12609.47    356.37 o 
  -1   2   1     5756.85     5591.59    171.99 o 
   0   2   1    88108.80   101021.27   1872.99 o 
   1   2   1     1771.55     1369.23     94.70 o 
   2   2   1     2207.66     1803.41    112.30 o 
   3   2   1      123.86      378.76    105.16 o 
   4   2   1    19400.41    19411.13    695.64 o 
   5   2   1    76610.84    77340.15   1629.93 o 
   6   2   1     1644.15     2841.79    280.26 o 
   7   2   1    14212.61    14519.64    603.81 o 
   8   2   1    89054.65    87111.85   2174.54 o 
   9   2   1    20445.07    17383.55    859.85 o 
  10   2   1     3744.14     4457.57    619.60 o 
  11   2   1    21068.17    20753.82   3061.02 o 
  12   2   1     3394.05     4114.27    965.78 o 
 -12   3   1      241.21     1687.29    845.81 o 
 -11   3   1    25012.82    22321.14   1464.00 o 
 -10   3   1     1232.41      691.84    508.93 o 
  -9   3   1     5013.13     3794.36    744.09 o 
  -8   3   1        1.45     -321.88    274.66 o 
  -7   3   1     4462.50     4388.06    414.42 o 
  -6   3   1    39244.12    40333.85   1018.95 o 
  -5   3   1    70963.41    66958.67   1449.11 o 
  -3   3   1     4237.11     5712.45    334.22 o 
  -2   3   1     9669.64    11314.62    319.51 o 
  -1   3   1    33112.90    35063.24    730.51 o 
   0   3   1   447205.09   489336.66   8822.19 o 
   1   3   1    39421.41    40932.61    922.56 o 
   2   3   1   535558.50   577593.31  11353.59 o 
   3   3   1    14109.49    14714.27    407.81 o 
   4   3   1   385919.44   377826.56   6938.58 o 
   5   3   1    89806.05    84282.61   1759.40 o 
   6   3   1    35485.96    38770.99    988.62 o 
   7   3   1     7888.30     7349.48    446.80 o 
   8   3   1    35977.89    34147.19   1119.62 o 
   9   3   1     5509.42     7113.56    991.27 o 
  10   3   1      528.11     1359.76    563.12 o 
  11   3   1     7581.63     4155.91    816.05 o 
  12   3   1       85.01      353.77    720.64 o 
 -12   4   1      351.07     1285.30    845.22 o 
 -11   4   1     8473.07     8287.88    880.16 o 
 -10   4   1     2536.79     4108.75    665.38 o 
  -9   4   1     9901.36    11552.28    738.01 o 
  -8   4   1     1351.34     2087.45    382.28 o 
  -7   4   1    43302.83    41437.67   1220.53 o 
  -6   4   1    25903.79    23936.97    721.31 o 
  -5   4   1      490.93      577.56    175.50 o 
  -4   4   1      126.17       72.83    118.92 o 
  -3   4   1      551.64     1618.57    148.26 o 
  -2   4   1    36680.07    49380.51   1030.12 o 
  -1   4   1    19977.05    22173.79    528.57 o 
   0   4   1     7287.18     7135.42    252.73 o 
   1   4   1    28421.40    28447.02    634.87 o 
   3   4   1     4382.81     3373.62    256.20 o 
   4   4   1    18351.17    20660.01    598.63 o 
   5   4   1     7862.50     7882.44    376.18 o 
   6   4   1     5865.05     5337.48    361.21 o 
   7   4   1      341.60      359.49    253.44 o 
   8   4   1       37.67      543.41    317.31 o 
   9   4   1    24655.13    24675.20   1432.78 o 
  10   4   1      883.40     2448.70    634.20 o 
  11   4   1    24303.38    25116.65   1380.35 o 
  12   4   1      259.85     1652.06    721.36 o 
 -12   5   1    17093.87    15174.35   1676.47 o 
 -11   5   1     4693.21     5762.21    893.81 o 
 -10   5   1     5674.36     6008.46    728.04 o 
  -9   5   1    40633.88    45765.70   2236.20 o 
  -8   5   1    23906.90    24572.02   1294.66 o 
  -7   5   1       77.13        1.91    250.66 o 
  -6   5   1      197.59      815.17    212.29 o 
  -5   5   1     1816.90     2274.69    229.06 o 
  -4   5   1      448.88     1271.50    171.58 o 
  -3   5   1   196652.78   204122.73   3831.06 o 
  -2   5   1    15161.81    14606.19    413.84 o 
  -1   5   1    62931.45    70043.48   1422.04 o 
   0   5   1     7878.46     8444.29    414.81 o 
   1   5   1    61655.18    61799.57   1267.51 o 
   2   5   1   113994.95   123604.23   2612.18 o 
   3   5   1    49759.46    50456.16   1373.62 o 
   5   5   1     5229.37     6025.43    322.92 o 
   6   5   1     1993.03     2058.29    309.42 o 
   7   5   1     2827.93     3482.24    417.85 o 
   8   5   1    10639.98    12215.06   1178.79 o 
   9   5   1       65.10      582.66    439.48 o 
  10   5   1      847.14      819.60    485.53 o 
  11   5   1     3467.57     5184.53    737.90 o 
  12   5   1     1053.92     2567.28    915.56 o 
 -12   6   1     8564.69    10075.78   1191.08 o 
 -11   6   1     1490.57     2277.26    736.45 o 
 -10   6   1      327.61      463.91    477.89 o 
  -9   6   1     2020.92     1649.06    500.11 o 
  -8   6   1      788.18     1435.19    357.80 o 
  -7   6   1    30870.98    30396.99   1019.45 o 
  -6   6   1     2024.54     1984.51    301.05 o 
  -5   6   1     8923.10     7598.69    428.78 o 
  -4   6   1    46373.97    39573.88    932.98 o 
  -3   6   1    17192.46    18562.63    677.65 o 
  -2   6   1     4295.85     4505.35    289.87 o 
  -1   6   1   930870.06   966341.88  17410.71 o 
   0   6   1     2609.49     1853.52    186.16 o 
   1   6   1      419.97      250.48    118.66 o 
   2   6   1     1090.78     1420.77    224.53 o 
   3   6   1      644.12      422.34    159.53 o 
   4   6   1   217442.44   208064.39   4346.07 o 
   5   6   1    61523.21    59329.63   1321.78 o 
   6   6   1    29385.30    25735.44    867.68 o 
   7   6   1    18376.17    16854.20    777.07 o 
   8   6   1    15909.73    16825.38    976.88 o 
   9   6   1      793.07      735.10    451.77 o 
  10   6   1     4351.32     5009.89    706.17 o 
  11   6   1     7786.20     7827.62    856.73 o 
  12   6   1     1294.32     1305.93    730.13 o 
 -11   7   1     6200.67     8367.89   1072.63 o 
 -10   7   1      529.82      821.89    525.42 o 
  -9   7   1    19255.59    19350.94   1124.07 o 
  -8   7   1    15364.52    15068.47    943.09 o 
  -7   7   1    30788.21    26559.51    964.09 o 
  -6   7   1    22183.13    21247.53    799.68 o 
  -5   7   1    79871.69    80886.99   1949.49 o 
  -4   7   1    16892.97    17881.39   1008.83 o 
  -3   7   1    83187.18    78369.83   1835.02 o 
  -2   7   1    29982.37    23597.95    633.69 o 
  -1   7   1   272462.19   270717.97   5069.43 o 
   0   7   1    12030.42    13837.67    465.57 o 
   1   7   1    13722.13     9709.14    558.29 o 
   3   7   1     1773.27      933.47    197.98 o 
   4   7   1    47876.05    50238.75   1290.32 o 
   5   7   1    48708.39    49527.02   1326.57 o 
   6   7   1       16.98      203.66    231.32 o 
   7   7   1    12320.32    12970.03    845.76 o 
   8   7   1      186.54      905.08    410.48 o 
   9   7   1    17739.37    19630.25   1151.94 o 
  10   7   1     6137.51     5609.40    879.10 o 
  11   7   1       14.30     -209.59    513.17 o 
 -11   8   1    17536.05    16134.70   1438.97 o 
 -10   8   1     9357.86    10238.79    969.01 o 
  -9   8   1    47731.52    47812.46   2027.23 o 
  -8   8   1    26588.40    23244.41   1188.72 o 
  -7   8   1   100572.12    96302.15   2716.68 o 
  -6   8   1    27534.26    27429.14    947.14 o 
  -5   8   1    26570.74    28539.08    925.48 o 
  -4   8   1    18593.46    14179.12    625.15 o 
  -3   8   1    28128.94    25059.33   1149.47 o 
  -2   8   1      371.89      754.83    194.18 o 
  -1   8   1    44648.40    41103.08    996.04 o 
   0   8   1    93692.48    78435.87   1661.61 o 
   1   8   1     5666.77     4332.20    293.95 o 
   2   8   1    41538.75    38541.75    931.47 o 
   3   8   1      714.47      330.04    192.33 o 
   4   8   1   160431.84   151231.25   3295.26 o 
   5   8   1    36620.99    32143.69   1384.95 o 
   6   8   1    46807.77    44647.02   1287.05 o 
   7   8   1     4464.27     6034.08    615.37 o 
   8   8   1     6085.02     7194.10    714.19 o 
   9   8   1     3526.01     3109.04    591.18 o 
  10   8   1     4741.41     5031.23    708.03 o 
  11   8   1    11601.54    11067.20   1232.37 o 
 -11   9   1    11193.35    16131.65   1454.03 o 
 -10   9   1     1732.96     2500.24    899.64 o 
  -9   9   1    13645.06    13504.26   1013.71 o 
  -8   9   1     4879.08     5959.85    957.00 o 
  -7   9   1    20902.74    20381.65   1074.81 o 
  -6   9   1      516.01      716.69    290.52 o 
  -5   9   1    11936.37    11606.40    611.46 o 
  -4   9   1    14570.33    17903.02   1395.93 o 
  -3   9   1    12061.03    13991.98    648.83 o 
  -2   9   1    55236.40    44539.16   1082.89 o 
  -1   9   1   165341.75   159582.52   3160.18 o 
   0   9   1   240814.05   258037.83   4907.91 o 
   1   9   1   129867.16   128793.33   2599.44 o 
   2   9   1    80338.98    92632.30   1951.32 o 
   3   9   1     5819.40     6542.87    448.97 o 
   4   9   1   149521.41   146174.20   3227.49 o 
   5   9   1        8.49       86.91    223.31 o 
   6   9   1   101675.83    99005.20   2750.12 o 
   7   9   1     3065.41     3401.92    533.15 o 
   8   9   1    19451.44    21438.78   1173.51 o 
   9   9   1     4799.57     4689.74    690.45 o 
  10   9   1    21393.52    23107.33   1366.94 o 
  11   9   1     1726.43     1784.54    919.54 o 
 -11  10   1     4850.71     3662.76    896.41 o 
 -10  10   1     1968.48     3320.68    973.21 o 
  -9  10   1      505.94      374.48    500.83 o 
  -8  10   1     6885.42     9263.99    835.56 o 
  -7  10   1     1213.62      999.82    468.91 o 
  -6  10   1    26981.91    23380.68   1110.66 o 
  -5  10   1    14040.76    14634.44    715.67 o 
  -4  10   1     2359.70     1805.72    312.46 o 
  -3  10   1     6550.77     6474.92    436.30 o 
  -2  10   1    25174.23    23302.15    783.50 o 
  -1  10   1    58273.31    57615.61   1363.56 o 
   0  10   1     6817.37     9624.55    588.09 o 
   1  10   1    12328.49    10277.34    485.50 o 
   2  10   1    57124.20    50914.44   1223.90 o 
   3  10   1     2608.54     3423.38    380.89 o 
   4  10   1    39029.34    38549.30   1723.37 o 
   5  10   1       21.85      134.90    323.34 o 
   6  10   1     4153.07     4897.83    651.33 o 
   7  10   1      574.08      593.12    442.62 o 
   8  10   1      178.54      427.88    520.68 o 
   9  10   1      361.26      939.32    526.36 o 
  10  10   1    13105.28    14029.24   1117.70 o 
  11  10   1      958.78     2531.66    800.40 o 
 -11  11   1     1867.51     2037.54    968.66 o 
 -10  11   1     8861.98    10218.69   1221.48 o 
  -9  11   1    16780.53    17507.11   1189.37 o 
  -8  11   1     8147.50     8818.38    840.77 o 
  -7  11   1      179.70     -297.41    401.79 o 
  -6  11   1     5547.95     6181.38    652.80 o 
  -5  11   1    12044.87    11179.98    652.52 o 
  -4  11   1       40.92      413.56    312.04 o 
  -3  11   1     4418.87     4210.02    441.33 o 
  -2  11   1      801.25      376.90    213.05 o 
  -1  11   1     1843.67     2204.13    301.24 o 
   0  11   1    42937.88    43004.64   1127.23 o 
   1  11   1    13284.90    13312.25    809.38 o 
   2  11   1    43749.04    41711.06   1226.21 o 
   3  11   1     2711.55     2758.32    437.95 o 
   4  11   1     1740.33     2349.30    359.15 o 
   5  11   1      701.82      645.88    375.38 o 
   6  11   1    10444.92    12131.75    872.88 o 
   7  11   1     5921.40     4517.22    982.03 o 
   8  11   1     8133.44     7956.40    823.74 o 
   9  11   1     9603.38     9503.17    928.55 o 
  10  11   1     9709.06    10108.26   1197.71 o 
  11  11   1     6831.33     8421.75   1191.41 o 
 -10  12   1     4780.07     6523.77   1682.47 o 
  -9  12   1     1834.13     2695.38    769.12 o 
  -8  12   1       60.71      288.61    521.31 o 
  -7  12   1     2086.66     2025.99    539.65 o 
  -6  12   1       82.91      356.51    581.82 o 
  -5  12   1     9296.86     9786.75    777.25 o 
  -4  12   1     6104.87     5914.84    530.64 o 
  -3  12   1    34975.61    32241.37   1107.77 o 
  -2  12   1     9260.65     9087.04    500.30 o 
  -1  12   1   122735.78   125674.62   2657.09 o 
   0  12   1      838.27     1158.55    268.33 o 
   1  12   1    39219.38    40732.36   1111.57 o 
   2  12   1     2358.01     2246.96    312.49 o 
   3  12   1    29549.63    25906.11   1338.91 o 
   4  12   1     1293.52     2009.11    465.92 o 
   5  12   1     4342.91     4776.16    603.75 o 
   6  12   1     4741.71     5070.03    654.35 o 
   7  12   1       51.39      788.12    484.17 o 
   8  12   1     2658.88     3424.00    673.13 o 
   9  12   1     1992.14     1695.83    606.62 o 
  10  12   1     2867.53     2658.70    957.70 o 
 -10  13   1        3.50     1273.71    774.46 o 
  -9  13   1     2068.30     2114.80   1001.37 o 
  -8  13   1      770.42      897.77    555.27 o 
  -7  13   1    27862.83    26926.88   2222.13 o 
  -6  13   1      736.43      351.83    461.12 o 
  -5  13   1    55732.11    54190.71   2163.36 o 
  -4  13   1      214.05      293.95    350.07 o 
  -3  13   1    23651.15    22742.98    979.42 o 
  -2  13   1      499.49      162.36    314.58 o 
  -1  13   1    29691.14    30900.45    959.22 o 
   0  13   1     4009.67     5093.97    488.14 o 
   1  13   1      336.73      235.92    252.25 o 
   2  13   1    19935.09    19310.02    983.02 o 
   3  13   1    16289.64    14843.46    811.95 o 
   4  13   1      883.00      768.42    489.73 o 
   5  13   1      539.78     1256.82    443.16 o 
   6  13   1     2715.52     3570.35    607.02 o 
   7  13   1     2099.98     1573.75    537.45 o 
   8  13   1     5587.00     5915.35    971.43 o 
   9  13   1     5372.06     5704.29    825.74 o 
  10  13   1     5340.50     3831.64    913.84 o 
 -10  14   1    12226.21    11557.08   1361.10 o 
  -9  14   1     2525.69     4116.82    897.19 o 
  -8  14   1    32991.96    33981.09   1917.60 o 
  -7  14   1    30627.00    30040.41   1672.53 o 
  -6  14   1     2985.02     2939.52    598.17 o 
  -5  14   1    30220.24    30942.21   1408.47 o 
  -4  14   1      988.06     1081.49    487.28 o 
  -3  14   1       97.60      572.36    363.15 o 
  -2  14   1      829.74      525.10    363.79 o 
  -1  14   1    15656.97    16782.08    925.44 o 
   0  14   1    64302.42    65444.18   2231.17 o 
   1  14   1    47533.35    46837.39   1286.36 o 
   2  14   1        4.85      314.36    340.22 o 
   3  14   1   102955.52    98613.63   2835.98 o 
   4  14   1    23948.51    22187.97   1273.39 o 
   5  14   1    24110.91    22836.42   1239.94 o 
   6  14   1    11434.72    11255.03    953.32 o 
   7  14   1     2647.65     2665.30    632.88 o 
   8  14   1     2035.44     2786.38    676.78 o 
   9  14   1    13874.55    13590.46   1536.93 o 
  10  14   1     2557.79     2705.89   1133.61 o 
  -9  15   1      879.96     1829.87    828.97 o 
  -8  15   1    21015.25    19616.31   1569.58 o 
  -7  15   1    22931.25    25231.55   1441.22 o 
  -6  15   1    10461.71    10404.41    946.54 o 
  -5  15   1     7010.23     5336.70    717.03 o 
  -4  15   1    20265.35    19771.56   1366.72 o 
  -3  15   1     5719.22     6875.05    655.87 o 
  -2  15   1    17034.83    18184.44   1566.14 o 
  -1  15   1    40840.08    43773.59   1467.64 o 
   0  15   1     7839.89     7747.75    569.92 o 
   1  15   1     3606.10     4050.12    532.05 o 
   2  15   1    21332.38    21018.62   1018.27 o 
   3  15   1     5206.09     4418.43    630.13 o 
   4  15   1    13403.67    16587.63   1433.08 o 
   5  15   1     5652.96     5305.42    868.58 o 
   6  15   1     9689.83    10374.37    941.31 o 
   7  15   1      555.24      132.21    505.66 o 
   8  15   1     5049.65     5666.04    823.89 o 
   9  15   1     6319.32     7202.26   1092.29 o 
  -9  16   1       17.13      119.39    724.68 o 
  -8  16   1     9851.31     9438.35   1187.61 o 
  -7  16   1     1413.32     1232.73    629.52 o 
  -6  16   1    11490.52     9463.07    965.86 o 
  -5  16   1      811.91     -375.73    492.23 o 
  -4  16   1    10098.83    11715.44    968.59 o 
  -3  16   1      445.05       73.18    455.93 o 
  -2  16   1    11312.60    11190.33    801.95 o 
  -1  16   1    18275.72    16879.29    948.96 o 
   0  16   1    11553.30    13433.93    747.28 o 
   1  16   1     3890.76     3383.79    540.04 o 
   2  16   1       19.68       -2.67    438.38 o 
   3  16   1    10206.27    10391.22    901.27 o 
   4  16   1     8780.66     7658.60    819.08 o 
   5  16   1     3647.12     3838.15    695.28 o 
   6  16   1    20454.54    22164.85   1582.93 o 
   7  16   1      979.23       74.36    542.25 o 
   8  16   1    11917.83    10983.29   1064.44 o 
   9  16   1        6.54       -6.32    713.42 o 
  -8  17   1    18071.27    18157.22   2887.63 o 
  -7  17   1     1047.36     1448.75    733.98 o 
  -6  17   1     5532.71     4959.54    800.59 o 
  -5  17   1     4713.92     5152.68   1045.41 o 
  -4  17   1      349.69      803.78    631.32 o 
  -3  17   1     1675.83     2086.26    679.31 o 
  -2  17   1      220.62       32.70    489.49 o 
  -1  17   1        4.21      185.69    449.34 o 
   0  17   1     1245.47      935.65    571.67 o 
   1  17   1      340.14      692.62    453.99 o 
   2  17   1    18135.01    16778.50   1110.64 o 
   3  17   1    24760.89    24811.14   1341.91 o 
   4  17   1     1454.84     1373.28    596.12 o 
   5  17   1     6266.36     6199.00    841.26 o 
   6  17   1      362.81       52.64    529.29 o 
   7  17   1     4658.92     3728.94    918.48 o 
   8  17   1     1403.01      890.34    731.09 o 
  -8  18   1     2612.91     4358.55   1364.46 o 
  -7  18   1       90.78       13.42    672.68 o 
  -6  18   1     5421.17     5823.66    838.24 o 
  -5  18   1      360.60      552.22    601.61 o 
  -4  18   1     1968.71     1673.49    608.43 o 
  -3  18   1    22768.51    23508.75   1362.56 o 
  -2  18   1     1035.60     1273.06    570.81 o 
  -1  18   1    43844.38    46527.24   2586.66 o 
   0  18   1      520.25     1346.21    610.99 o 
   1  18   1    18766.76    16922.39   1135.85 o 
   2  18   1      294.33       34.68    518.23 o 
   3  18   1     4406.13     4989.57   1118.55 o 
   4  18   1        8.56      482.26    575.14 o 
   5  18   1    33390.13    30290.34   2069.10 o 
   6  18   1     1328.15     2021.76    665.85 o 
   7  18   1     2731.78     2935.54    743.05 o 
   8  18   1      743.94      199.07    910.62 o 
  -7  19   1       27.17      393.17    737.69 o 
  -6  19   1     8111.67     8213.42    978.39 o 
  -5  19   1      976.46      461.48    884.55 o 
  -4  19   1       46.46      -17.81    583.92 o 
  -3  19   1     2442.36     1884.02    655.81 o 
  -2  19   1     8203.31     9519.99    963.36 o 
  -1  19   1     2051.97     2823.73    848.15 o 
   0  19   1      169.24     -362.72    573.02 o 
   1  19   1       26.64      -72.93    678.58 o 
   2  19   1    21964.35    23799.56   1517.33 o 
   3  19   1      532.19      836.32    599.59 o 
   4  19   1       59.45      713.51    608.81 o 
   5  19   1     6125.69     4845.03    818.57 o 
   6  19   1       53.96      461.01    622.39 o 
   7  19   1     1055.32      418.65    745.16 o 
  -7  20   1     1408.77     2966.28   1841.09 o 
  -6  20   1     1923.09     3192.16    896.29 o 
  -5  20   1     7732.23     5178.11   1293.57 o 
  -4  20   1      201.50      692.83    612.56 o 
  -3  20   1    13889.23    13136.88   1136.41 o 
  -2  20   1       76.36      -83.38    576.26 o 
  -1  20   1    47382.14    49041.94   2318.79 o 
   0  20   1      534.45       25.86    713.48 o 
   1  20   1    16075.65    17622.78   1516.05 o 
   2  20   1     2134.56     3008.02    693.14 o 
   3  20   1    29372.13    29003.21   1757.74 o 
   4  20   1     3311.11     3438.53    810.38 o 
   5  20   1    17515.67    15750.11   1271.43 o 
   6  20   1       47.14     -766.63    742.57 o 
   7  20   1     2089.61      743.68    815.49 o 
  -6  21   1     7625.37     7181.60   1133.65 o 
  -5  21   1     7807.91     7453.29    956.25 o 
  -4  21   1     1385.78       51.82    621.58 o 
  -3  21   1     8919.47     8965.24    989.70 o 
  -2  21   1      335.96     -140.76   1138.90 o 
  -1  21   1     5680.91     8248.98   2356.58 o 
   0  21   1       37.37     -342.71    794.11 o 
   1  21   1     3745.25     4908.86    967.68 o 
   2  21   1        0.67    -1193.26   1200.29 o 
   3  21   1     1774.90     1917.47    704.79 o 
   4  21   1     5620.47     6125.06   1114.01 o 
   5  21   1     2326.13     1572.30    741.05 o 
   6  21   1     7064.15     6218.57    975.90 o 
  -5  22   1        3.00      438.10    871.47 o 
  -4  22   1    16867.98    14712.41   1273.12 o 
  -3  22   1       36.03      245.54    795.98 o 
  -2  22   1     5215.01     5755.97   1039.26 o 
  -1  22   1        2.51     2313.15   1041.11 o 
   0  22   1      129.94      691.56    919.63 o 
   1  22   1     6925.51     4792.93   1217.89 o 
   2  22   1     4526.67     3034.73   1407.86 o 
   3  22   1     3522.22     3468.30    982.76 o 
   4  22   1     4668.84     4973.94   1135.81 o 
   5  22   1      764.61      633.96    722.30 o 
  -3  23   1      809.16     2438.43   1130.38 o 
  -2  23   1      972.29      237.03   1067.53 o 
  -1  23   1       93.13     3492.14   1145.11 o 
   0  23   1      597.15     1685.58    966.74 o 
   1  23   1      754.33      365.06    894.95 o 
   2  23   1     3467.88     3455.63   1040.08 o 
   3  23   1     3148.43     4095.96   1131.53 o 
  -1  24   1      284.15     2069.27   1369.54 o 
   0  24   1      990.44     4405.23   1271.40 o 
   1  24   1     4190.14     4894.13   1739.72 o 
 -12   0   2       54.99     -241.19    960.57 o 
 -11   0   2     1275.47      965.10   1438.75 o 
 -10   0   2      745.16      -97.73    594.05 o 
  -9   0   2     4338.49     5355.05   1170.95 o 
  -8   0   2    39910.35    39497.09   1556.89 o 
  -7   0   2     4064.08     4253.67    656.41 o 
  -6   0   2     2837.13     3663.34    434.15 o 
  -5   0   2     1523.03      914.31    269.57 o 
  -4   0   2   253409.55   239510.61   6313.80 o 
  -3   0   2   148766.73   178766.63   4717.40 o 
  -2   0   2   234371.72   271957.28   6984.76 o 
   2   0   2    57113.21    63332.13   1741.49 o 
   3   0   2   357590.84   394768.50  10150.25 o 
   4   0   2   518065.72   502370.41  12922.78 o 
   5   0   2   132327.67   119929.50   3383.08 o 
   6   0   2    92824.52    95923.38   2851.19 o 
   7   0   2     2106.89     1699.99    400.95 o 
   8   0   2     1421.94     2078.45    618.91 o 
   9   0   2    10748.63    12316.57    937.45 o 
  10   0   2     2150.22     2194.11    740.89 o 
  11   0   2       77.87     -333.47    857.80 o 
  12   0   2     1321.29     1398.91   1130.45 o 
 -12   1   2      965.73     1308.72   1128.35 o 
 -11   1   2     5565.81     5819.68    953.50 o 
 -10   1   2       66.41     -249.35    355.86 o 
  -9   1   2    39030.81    38878.57   1413.50 o 
  -8   1   2    81862.04    74960.36   2141.18 o 
  -7   1   2    16597.90    18313.92    666.78 o 
  -6   1   2    31724.69    32023.88    853.95 o 
  -5   1   2    93941.32    94485.79   1931.16 o 
  -4   1   2     3261.91     3294.09    229.48 o 
  -3   1   2   129167.23   119140.40   2272.45 o 
  -2   1   2    35410.76    27305.67    588.34 o 
   0   1   2     1784.45     3152.82    170.95 o 
   2   1   2   130118.00   111374.05   2088.37 o 
   4   1   2    42329.16    44867.10    998.26 o 
   5   1   2    68253.74    68163.07   1465.51 o 
   6   1   2    16775.96    18747.09    689.24 o 
   7   1   2      144.91      -98.40    274.69 o 
   8   1   2    48701.24    46315.84   1234.32 o 
   9   1   2    26093.88    26701.56   1028.12 o 
  10   1   2      662.32     1118.40    547.98 o 
  11   1   2     7458.94     7451.01   1385.27 o 
  12   1   2     3108.30     5670.41   1059.05 o 
 -12   2   2     3476.27     2279.98    888.40 o 
 -11   2   2     3796.35     5245.39    837.09 o 
 -10   2   2     3272.26     3272.36    567.91 o 
  -9   2   2     8190.43     8624.14    638.37 o 
  -8   2   2     6141.71     6190.98    521.25 o 
  -7   2   2    22064.22    21468.77    723.29 o 
  -6   2   2      435.91      227.20    190.31 o 
  -5   2   2    43118.32    42717.85   1013.25 o 
  -4   2   2      630.38      210.15    128.64 o 
  -3   2   2    58486.94    72633.41   1450.32 o 
  -2   2   2     7160.80     7090.74    232.35 o 
   0   2   2    24871.82    16989.86    470.05 o 
   1   2   2    61159.73    79840.30   1860.01 o 
   2   2   2     8891.81    10905.89    291.66 o 
   3   2   2    78196.43    83532.48   1644.32 o 
   4   2   2       42.77      149.79    126.26 o 
   5   2   2    96586.66    93906.01   1928.18 o 
   6   2   2     5693.58     5835.26    368.69 o 
   7   2   2    10485.59    10517.86    584.90 o 
   8   2   2    10376.30    10590.07    574.28 o 
   9   2   2     9796.59    10041.58    936.41 o 
  10   2   2       13.61      381.54    426.93 o 
  11   2   2     4714.32     5894.36   1097.14 o 
  12   2   2     1225.25     2442.09   2139.26 o 
 -12   3   2      817.28     1433.58    846.95 o 
 -11   3   2     1874.31     1512.90    559.02 o 
 -10   3   2      851.53      -26.69    485.42 o 
  -9   3   2    16914.13    15965.63    929.64 o 
  -8   3   2     1702.57     2344.53    381.80 o 
  -7   3   2     4130.58     4267.80    367.87 o 
  -6   3   2    19501.29    21148.29    667.39 o 
  -5   3   2    22796.14    21662.73    685.21 o 
  -4   3   2      507.42      249.69    154.49 o 
  -3   3   2    40363.03    43613.49   1025.42 o 
  -2   3   2      125.43      273.49    122.59 o 
  -1   3   2     4227.85     7036.66    236.08 o 
   0   3   2     1084.99     1197.75    113.11 o 
   1   3   2   156944.02   181965.50   3350.24 o 
   2   3   2     4775.80     7465.08    252.11 o 
   3   3   2    57441.41    52162.75   1087.77 o 
   4   3   2      387.71      649.66    140.23 o 
   5   3   2     1888.53     2248.35    253.26 o 
   6   3   2     8596.74     8977.67    442.86 o 
   7   3   2    13340.07    13049.01    573.62 o 
   8   3   2     1601.90     1530.48    366.64 o 
   9   3   2    24254.62    22509.79   2348.27 o 
  10   3   2     1695.83     1694.19    490.80 o 
  11   3   2      795.82      243.35    707.39 o 
  12   3   2      109.34      520.47    777.50 o 
 -12   4   2      321.65     1212.87   1392.61 o 
 -11   4   2       26.88      186.19    581.92 o 
 -10   4   2       39.65     -291.88    433.93 o 
  -9   4   2      495.68     1088.47    373.81 o 
  -8   4   2      859.42      688.77    329.99 o 
  -7   4   2    17382.57    16054.39    725.89 o 
  -6   4   2       67.67       37.48    177.70 o 
  -5   4   2    34170.48    34246.15    864.21 o 
  -4   4   2    14349.00    13136.37    438.39 o 
  -3   4   2   183458.22   185739.86   3487.30 o 
  -2   4   2   135908.25   137642.14   2606.65 o 
  -1   4   2    12802.03    11638.54    349.87 o 
   0   4   2     3082.41     3344.22    180.18 o 
   1   4   2     6091.55     6168.65    235.31 o 
   2   4   2    62407.43    64064.20   1416.55 o 
   3   4   2    48127.09    45169.20    962.84 o 
   4   4   2     1021.72     2083.11    186.26 o 
   5   4   2    34656.32    35067.38    871.86 o 
   6   4   2    11868.87    12807.64    519.10 o 
   7   4   2    15636.51    15742.17    713.26 o 
   8   4   2     4490.48     5158.67    587.39 o 
   9   4   2    19871.10    22144.39   1144.24 o 
  10   4   2     1969.86     1149.11    499.61 o 
  11   4   2      551.41     1276.52    554.45 o 
  12   4   2      792.51     1020.46    680.03 o 
 -12   5   2      505.60     1333.11    858.48 o 
 -11   5   2    11703.33    11339.07   1172.95 o 
 -10   5   2     3952.35     5082.39    695.07 o 
  -9   5   2    18819.19    21230.37   1134.70 o 
  -8   5   2    48387.07    47584.00   1409.15 o 
  -7   5   2    48527.63    51927.60   1658.16 o 
  -6   5   2   137596.56   138561.67   2797.14 o 
  -5   5   2   127815.23   139925.31   2772.42 o 
  -4   5   2    17931.83    23923.31    644.44 o 
  -3   5   2    40501.65    38021.16    869.83 o 
  -2   5   2    35615.57    35349.44    848.06 o 
  -1   5   2    47087.26    49590.03   1068.01 o 
   0   5   2     1880.32     2751.43    193.31 o 
   1   5   2      403.25      629.88    119.17 o 
   2   5   2    23695.51    24412.89    666.67 o 
   3   5   2     1437.14     2356.18    212.07 o 
   4   5   2    13088.35    16872.80    571.65 o 
   5   5   2    41298.73    45370.34   1062.42 o 
   6   5   2    82247.89    78803.38   1836.36 o 
   7   5   2    15962.56    16147.64    731.31 o 
   8   5   2    29389.98    32466.40   1281.97 o 
   9   5   2    19536.65    19599.13   1446.70 o 
  10   5   2      460.54      288.17    464.95 o 
  11   5   2    17231.83    16256.14   1146.10 o 
  12   5   2     1723.44     1944.08   1006.01 o 
 -12   6   2     1183.07     2607.12    793.10 o 
 -11   6   2    10911.78     9458.54   1175.96 o 
 -10   6   2     1420.19     1662.06    643.89 o 
  -9   6   2    13564.54    13932.77    941.77 o 
  -8   6   2     9249.78     7189.37    568.46 o 
  -7   6   2    14097.58    13685.79    690.78 o 
  -6   6   2     9966.12    10551.64    572.75 o 
  -5   6   2      727.07      313.76    172.83 o 
  -4   6   2    57148.05    65796.70   1419.61 o 
  -3   6   2    10233.34    11447.65    530.80 o 
  -2   6   2    70349.74    75069.31   1548.57 o 
  -1   6   2    18728.37    15025.79    597.32 o 
   0   6   2     3416.38     6264.20    511.02 o 
   1   6   2     1878.21      845.15    149.73 o 
   2   6   2   131898.31   131180.56   2800.70 o 
   3   6   2    55405.48    51712.74   1256.60 o 
   4   6   2    81356.16    83350.60   1918.87 o 
   5   6   2    27823.80    26454.52    713.91 o 
   6   6   2    35827.95    38312.81   1122.31 o 
   7   6   2      525.67      429.26    271.56 o 
   8   6   2    17233.98    16276.59    959.23 o 
   9   6   2      838.13      233.42    414.39 o 
  10   6   2       77.62     -249.55    443.14 o 
  11   6   2      371.79      864.82    527.39 o 
  12   6   2      264.22      549.93    648.92 o 
 -11   7   2     4456.37     5628.65    920.91 o 
 -10   7   2        9.04      272.66    562.83 o 
  -9   7   2     4052.60     4543.92    639.24 o 
  -8   7   2      730.45     1208.83    432.51 o 
  -7   7   2    15618.27    17116.25   1067.10 o 
  -6   7   2     2276.66     2185.61    329.07 o 
  -5   7   2    24840.10    26617.19    871.58 o 
  -4   7   2    28729.98    26846.72    841.29 o 
  -3   7   2    55072.63    47828.12   1081.63 o 
  -2   7   2    33888.23    32464.39    812.50 o 
  -1   7   2    13427.36    10884.59    416.78 o 
   0   7   2     2412.25     3437.28    254.60 o 
   1   7   2     8853.36     7769.89    464.44 o 
   2   7   2    10474.02     9514.69    559.02 o 
   3   7   2    69166.35    60487.49   1460.06 o 
   4   7   2    41096.50    38887.37   1065.50 o 
   5   7   2      292.59      600.07    234.90 o 
   6   7   2      332.40      555.58    257.14 o 
   7   7   2    12764.17    13777.35    967.19 o 
   8   7   2      147.75      249.30    386.98 o 
   9   7   2    12697.69    12733.39    948.75 o 
  10   7   2     1270.13     1390.28    560.16 o 
  11   7   2     5070.66     4908.87    756.14 o 
 -11   8   2     4914.08     5580.74    960.15 o 
 -10   8   2     7591.77     8294.84   1865.14 o 
  -9   8   2     7001.91     8314.62    817.93 o 
  -8   8   2     4427.44     3966.91    607.21 o 
  -7   8   2    15321.23    16261.38    775.25 o 
  -6   8   2     1084.89     1514.45    418.85 o 
  -5   8   2     6010.57     6687.80    471.11 o 
  -4   8   2   153667.02   148678.00   3267.85 o 
  -3   8   2     8374.97     7880.15    355.95 o 
  -2   8   2    15252.04    17219.08    554.60 o 
  -1   8   2     9702.37    11198.19    448.25 o 
   0   8   2    57553.59    52899.61   1208.93 o 
   1   8   2    14836.69    18236.25    575.04 o 
   2   8   2    15251.68    15324.90    816.05 o 
   3   8   2    23335.55    22623.95    741.81 o 
   4   8   2    34379.14    30636.10    923.94 o 
   5   8   2     5454.77     5358.56    402.67 o 
   6   8   2     2218.68     2054.97    423.03 o 
   7   8   2    40056.18    39191.07   1613.29 o 
   8   8   2       61.50      132.83    407.03 o 
   9   8   2      116.10      510.22    452.67 o 
  10   8   2     2632.49     3562.67    891.51 o 
  11   8   2     6934.68     7329.68    861.70 o 
 -11   9   2     2983.38     2111.80    763.52 o 
 -10   9   2     5703.58     5872.83    913.28 o 
  -9   9   2    13500.83    12995.25   1000.38 o 
  -8   9   2      674.93     1066.26    469.53 o 
  -7   9   2     8039.13     8655.08    743.16 o 
  -6   9   2      496.05      327.70    265.43 o 
  -5   9   2        5.26      289.66    227.11 o 
  -4   9   2    11460.70    12916.79    639.67 o 
  -3   9   2      570.22     1020.64    183.53 o 
  -2   9   2    12237.18    14386.54    739.11 o 
  -1   9   2    71114.72    77907.14   1697.65 o 
   0   9   2     2453.77     2752.37    270.39 o 
   1   9   2    36964.98    43729.28   1073.23 o 
   2   9   2     3431.22     4378.63    299.45 o 
   3   9   2   191023.75   184256.73   3957.36 o 
   4   9   2    13961.11    13853.90    622.79 o 
   5   9   2    15597.32    15671.57    682.05 o 
   6   9   2      502.71      742.38    377.71 o 
   7   9   2     3422.40     2739.55    520.23 o 
   8   9   2     4495.72     4104.08    763.76 o 
   9   9   2     6155.92     5500.96    736.23 o 
  10   9   2      168.46      706.99    529.30 o 
  11   9   2     3195.22     3276.51    836.92 o 
 -11  10   2        9.64      197.61    675.94 o 
 -10  10   2       14.10      649.00    632.69 o 
  -9  10   2     3672.64     5370.86    905.69 o 
  -8  10   2      766.20     1668.79    507.11 o 
  -7  10   2     5622.10     6418.48    725.83 o 
  -6  10   2     2947.61     3484.20    422.58 o 
  -5  10   2     9411.94     9090.80    588.79 o 
  -4  10   2     5976.88     4999.67    445.32 o 
  -3  10   2   112143.73   110694.85   2320.71 o 
  -2  10   2    25590.28    24857.45    751.01 o 
  -1  10   2    12866.59    13246.68    554.76 o 
   0  10   2    31941.78    31946.49   1037.99 o 
   1  10   2      479.18      585.36    211.77 o 
   2  10   2    15379.75    15492.27    582.79 o 
   3  10   2    30400.30    27270.05    918.42 o 
   4  10   2     5205.75     6363.32    469.38 o 
   5  10   2    14631.78    14342.98    861.02 o 
   6  10   2     1222.76     1150.61    416.45 o 
   7  10   2    13598.60    11897.15    875.69 o 
   8  10   2      985.81     1569.20    529.60 o 
   9  10   2    13476.34    16514.06   1147.06 o 
  10  10   2      502.67      300.63    545.04 o 
  11  10   2     2495.63     2532.66    805.16 o 
 -11  11   2     3711.09     3713.66   1648.96 o 
 -10  11   2     7800.21     8613.66   1107.33 o 
  -9  11   2    18693.37    20548.07   1961.87 o 
  -8  11   2    10401.92    13556.50   1019.48 o 
  -7  11   2    15621.90    14676.10   1105.84 o 
  -6  11   2    62484.30    60773.89   1976.84 o 
  -5  11   2     1291.14     1833.42    393.63 o 
  -4  11   2    23752.19    25994.97    958.19 o 
  -3  11   2    67525.61    67553.46   1987.95 o 
  -2  11   2     3492.82     3334.11    324.76 o 
  -1  11   2    76514.34    76575.13   1738.64 o 
   0  11   2     1662.70     2363.16    292.31 o 
   1  11   2    28932.12    30581.38    890.13 o 
   2  11   2      934.02     1014.86    233.70 o 
   3  11   2    20282.42    18798.03    802.74 o 
   4  11   2     1533.02     2118.27    336.19 o 
   5  11   2      732.82      791.26    385.13 o 
   6  11   2    17745.84    18415.95   1386.46 o 
   7  11   2    15835.65    15781.90   1213.30 o 
   8  11   2     7607.56     9604.81    891.09 o 
   9  11   2    24330.82    27510.82   2223.79 o 
  10  11   2     5011.00     4438.53    751.42 o 
  11  11   2     4810.84     3852.65    938.55 o 
 -10  12   2     7224.94     6156.81   1021.77 o 
  -9  12   2     7057.77     8470.68   1672.27 o 
  -8  12   2    26151.44    26872.91   1415.87 o 
  -7  12   2    17657.12    20266.81   1187.41 o 
  -6  12   2     6875.38     7848.75    792.83 o 
  -5  12   2     3024.35     3023.57    520.82 o 
  -4  12   2    17000.42    18153.20    864.51 o 
  -3  12   2    13945.52    13272.58    748.96 o 
  -2  12   2       33.83     -318.91    212.61 o 
  -1  12   2     6211.09     5761.42    621.08 o 
   0  12   2    41872.98    40932.88   1348.30 o 
   1  12   2      314.30      497.63    254.72 o 
   2  12   2     4876.17     5752.29    405.39 o 
   3  12   2      186.51      -48.87    300.40 o 
   4  12   2    23205.92    23821.14   1344.41 o 
   5  12   2     4106.98     3941.07    578.09 o 
   6  12   2     7314.04     6816.45    723.83 o 
   7  12   2     2744.93     3101.23    597.51 o 
   8  12   2    14706.22    16254.25   1641.05 o 
   9  12   2     1321.52      853.52    570.82 o 
  10  12   2    14087.75    15247.91   1462.46 o 
 -10  13   2     3854.78     6169.16   1144.13 o 
  -9  13   2     1188.47      628.34    676.28 o 
  -8  13   2     1546.37     1235.07    692.67 o 
  -7  13   2     2574.01     2809.04    600.80 o 
  -6  13   2     8462.18     7373.76    770.18 o 
  -5  13   2      996.55      599.99    435.27 o 
  -4  13   2    79014.28    74061.80   2005.25 o 
  -3  13   2    24091.63    21457.30   1048.05 o 
  -2  13   2     5316.59     5642.98    551.60 o 
  -1  13   2     1458.27      630.78    348.05 o 
   0  13   2       31.14      359.87    259.14 o 
   1  13   2      143.62      368.05    256.84 o 
   2  13   2    13173.23    13823.80    766.02 o 
   3  13   2    31651.36    27872.14   1063.71 o 
   4  13   2    71191.98    68064.10   2490.75 o 
   5  13   2     1587.74      609.94    426.73 o 
   6  13   2      903.93     1269.50    529.76 o 
   7  13   2     4682.60     4941.39    862.75 o 
   8  13   2    20885.90    19728.97   1258.69 o 
   9  13   2      449.40     -319.20    532.93 o 
  10  13   2     7386.37     9341.71   1188.48 o 
 -10  14   2    11290.81    11475.43   1377.25 o 
  -9  14   2      677.00     1403.81    749.75 o 
  -8  14   2    46297.61    45668.83   2239.37 o 
  -7  14   2    15539.25    17593.18   1172.39 o 
  -6  14   2    11321.57    11113.04    941.38 o 
  -5  14   2     7593.52     9018.54    845.56 o 
  -4  14   2     9778.62     9737.12    817.64 o 
  -3  14   2    23554.81    21679.31   1408.40 o 
  -2  14   2     2081.62     2010.02    528.39 o 
  -1  14   2    11973.30    11384.02    755.52 o 
   0  14   2      987.25      810.00    306.63 o 
   1  14   2      159.35      101.84    279.97 o 
   2  14   2       83.15      290.02    346.64 o 
   3  14   2    21805.53    20227.91   1101.58 o 
   4  14   2      178.24      -88.54    421.40 o 
   5  14   2    12431.49    11265.70   1021.68 o 
   6  14   2       15.52      705.06    504.99 o 
   7  14   2    22319.98    24999.27   1625.00 o 
   8  14   2    12732.56    13763.91   1447.00 o 
   9  14   2     3352.75     2341.54    670.13 o 
  10  14   2    10625.55     9147.80   1256.88 o 
  -9  15   2     2907.32      835.54    759.30 o 
  -8  15   2     1934.09     2225.30    947.17 o 
  -7  15   2       88.31      167.64    530.88 o 
  -6  15   2      580.07      388.87    576.08 o 
  -5  15   2      876.88      627.62    633.59 o 
  -4  15   2     2947.07     3100.05    606.06 o 
  -3  15   2     2295.34     2442.22    480.67 o 
  -2  15   2     8149.56     8983.82    713.81 o 
  -1  15   2    21012.34    21909.14   1020.88 o 
   0  15   2      359.88      367.18    312.30 o 
   1  15   2    58816.46    59343.60   1869.35 o 
   2  15   2    11598.63    11838.81    791.74 o 
   3  15   2     1817.89     1677.95    573.99 o 
   4  15   2     2475.35     2070.86    648.49 o 
   5  15   2     3770.97     4144.23    658.24 o 
   6  15   2       83.50     -445.78    442.19 o 
   7  15   2     4876.85     5500.18   1143.67 o 
   8  15   2       80.14      538.45    549.10 o 
   9  15   2       59.63     -726.62    740.75 o 
  -9  16   2       45.52      191.05    707.05 o 
  -8  16   2     3142.29     2481.64    885.24 o 
  -7  16   2     7422.09     9451.93   2310.89 o 
  -6  16   2       63.69     -301.81    531.96 o 
  -5  16   2    16131.09    14747.29   1107.75 o 
  -4  16   2      178.52      642.74    499.39 o 
  -3  16   2     1250.03     1461.70    535.50 o 
  -2  16   2      295.24      778.73    429.13 o 
  -1  16   2       28.57      362.92    391.18 o 
   0  16   2      802.24     1358.02    495.24 o 
   1  16   2     6577.06     7693.75    690.86 o 
   2  16   2      282.06      599.06    486.76 o 
   3  16   2     3331.02     4045.16    643.05 o 
   4  16   2      480.86      555.67    502.97 o 
   5  16   2     9715.27    11424.70   1172.74 o 
   6  16   2       71.78      121.94    541.36 o 
   7  16   2     7056.64     9746.64   1224.93 o 
   8  16   2      415.60     1460.89    637.66 o 
   9  16   2       45.01     1031.95    799.17 o 
  -8  17   2     9674.69    10287.37   1255.49 o 
  -7  17   2    18234.72    17710.44   1520.29 o 
  -6  17   2     5574.34     4598.56    766.97 o 
  -5  17   2    15819.05    15462.50   1159.45 o 
  -4  17   2     7465.81     8109.22   1084.95 o 
  -3  17   2    38840.49    40801.90   1762.44 o 
  -2  17   2    14582.66    15064.86   1623.96 o 
  -1  17   2    90277.34    87918.36   2411.01 o 
   0  17   2     1802.60     2251.98    622.34 o 
   1  17   2   100084.55    99879.25   3677.75 o 
   2  17   2    15020.45    16498.52   1578.39 o 
   3  17   2    40778.70    40536.32   1749.42 o 
   4  17   2     2475.15     2758.87    640.70 o 
   5  17   2     9230.16     7611.06    875.25 o 
   6  17   2      439.72     1072.12    592.23 o 
   7  17   2    18027.13    16155.05   1247.60 o 
   8  17   2       76.18      148.46    606.19 o 
  -8  18   2     9531.49     7368.50   1149.48 o 
  -7  18   2     5499.67     4247.40   1276.47 o 
  -6  18   2     1469.32     1294.73    782.38 o 
  -5  18   2     1784.48     1076.41    934.50 o 
  -4  18   2      338.38      545.36    565.99 o 
  -3  18   2    11530.18    11705.78   1000.91 o 
  -2  18   2    10046.44     8848.35    893.57 o 
  -1  18   2     3208.28     3356.66    572.12 o 
   0  18   2     6260.20     5807.75    816.24 o 
   1  18   2     3642.46     4932.76    709.16 o 
   2  18   2     7954.09     6676.05   1363.15 o 
   3  18   2     1027.28     1153.17    597.12 o 
   4  18   2     1819.86     1322.62    609.90 o 
   5  18   2     1263.99     1970.10    634.91 o 
   6  18   2     2721.94     1392.43    641.30 o 
   7  18   2      484.38     1341.47    655.20 o 
   8  18   2     7229.29     7525.06   1170.85 o 
  -7  19   2     1045.13     1580.15    787.65 o 
  -6  19   2    19063.85    16639.22   1484.04 o 
  -5  19   2      334.72      345.53    582.89 o 
  -4  19   2     2065.86     1632.31    650.15 o 
  -3  19   2    10312.99    10584.17   1087.10 o 
  -2  19   2     3617.23     2867.87   1436.71 o 
  -1  19   2    11849.19    11088.38   1038.03 o 
   0  19   2      241.66     -406.24    632.07 o 
   1  19   2    23034.55    21320.61   1599.32 o 
   2  19   2       63.86     1113.32    586.24 o 
   3  19   2    16826.45    15003.92   1162.43 o 
   4  19   2    16336.87    14429.15   1195.60 o 
   5  19   2     1233.40     1817.52    641.92 o 
   6  19   2    17480.55    14385.01   1210.47 o 
   7  19   2        6.17     -883.14    588.76 o 
  -7  20   2      491.48      394.71    805.43 o 
  -6  20   2     2009.85     2496.37    844.66 o 
  -5  20   2     2936.70     1450.35    697.80 o 
  -4  20   2        0.14      -44.65    591.14 o 
  -3  20   2     8961.99     8835.06    966.58 o 
  -2  20   2     2591.71     4453.92    971.83 o 
  -1  20   2     9438.24    12989.75   1544.55 o 
   0  20   2        7.61     -492.53    679.96 o 
   1  20   2     7314.03    10275.10   1231.24 o 
   2  20   2     2481.01     4977.35    785.34 o 
   3  20   2     1788.15     2497.09    679.34 o 
   4  20   2       90.29      229.32    586.06 o 
   5  20   2      828.56     1537.42    747.11 o 
   6  20   2       22.77      513.41    665.85 o 
  -6  21   2     4696.32     5727.13   1070.19 o 
  -5  21   2     6829.88     7698.91   1150.13 o 
  -4  21   2     1373.61      878.75    648.34 o 
  -3  21   2    14132.10    14641.01   1216.65 o 
  -2  21   2     1536.37     4118.81    978.44 o 
  -1  21   2     8937.96     5410.84   1246.11 o 
   0  21   2       73.73      352.67    845.96 o 
   1  21   2    16565.87    18214.62   1578.83 o 
   2  21   2     1026.24     1468.46    833.34 o 
   3  21   2     6677.25     6311.04    891.34 o 
   4  21   2     2874.72     1408.55    685.88 o 
   5  21   2    10646.23    10005.56   1085.54 o 
   6  21   2     3653.01     2790.93    873.42 o 
  -5  22   2     5806.52     5410.53   1050.42 o 
  -4  22   2     3105.06     5011.34   1263.91 o 
  -3  22   2     4729.02     5860.34   1079.94 o 
  -2  22   2     1052.71     1618.23    860.50 o 
  -1  22   2       17.85       99.65    902.02 o 
   0  22   2     3660.66     2630.66   1036.55 o 
   1  22   2       10.60      170.97    760.38 o 
   2  22   2       16.90      434.96    737.52 o 
   3  22   2     1569.52     1611.46    862.40 o 
   4  22   2     3016.32     2040.51    870.32 o 
   5  22   2     4021.93     3935.25    885.54 o 
  -3  23   2    16773.19    18047.73   1684.69 o 
  -2  23   2     1616.46      196.91    947.33 o 
  -1  23   2    21242.49    17682.27   1968.22 o 
   0  23   2      249.16      166.71   1434.56 o 
   1  23   2    25263.32    25207.92   2346.15 o 
   2  23   2       26.22    -1055.67    768.26 o 
   3  23   2    24964.30    26430.03   2012.74 o 
  -1  24   2     8848.06    11171.09   1679.43 o 
   0  24   2     1888.87     2793.87   1196.52 o 
   1  24   2       78.98       81.84    989.25 o 
 -12   1   3     2598.60     2044.88   1212.25 o 
 -11   1   3       43.95      124.94    574.11 o 
 -10   1   3     2219.21     2988.88    549.61 o 
  -9   1   3      699.75     1613.27    460.53 o 
  -8   1   3    10060.67     9904.12    611.94 o 
  -7   1   3     2629.20     3613.20    348.29 o 
  -6   1   3    17556.50    17895.30    600.93 o 
  -5   1   3     2704.22     3035.22    256.45 o 
  -4   1   3      356.21      442.68    137.77 o 
  -3   1   3     9909.81    10222.70    329.47 o 
  -2   1   3     1874.24     1725.75    123.99 o 
  -1   1   3    53615.99    57683.78   1218.57 o 
   0   1   3        4.95       69.64     45.80 o 
   1   1   3      189.08      365.37     55.02 o 
   2   1   3     1129.38     1190.27    111.22 o 
   3   1   3    91020.54   101435.16   1963.24 o 
   4   1   3    14111.81    13204.12    431.09 o 
   5   1   3    27433.05    31061.93    802.35 o 
   6   1   3    15583.79    14692.12    561.69 o 
   7   1   3    61976.19    61398.97   1454.14 o 
   8   1   3     3498.98     3391.09    381.31 o 
   9   1   3    27334.97    27606.23   1236.43 o 
  10   1   3      853.00     1734.57    771.19 o 
  11   1   3    12658.74    12079.47   1364.52 o 
  12   1   3      392.35     2027.74    884.02 o 
 -12   2   3     1233.25      248.41    781.10 o 
 -11   2   3     9369.79     9904.38   1038.10 o 
 -10   2   3      274.33     1034.18    459.37 o 
  -9   2   3    24122.08    23006.67    977.69 o 
  -8   2   3    69054.24    67743.73   1622.28 o 
  -7   2   3    20043.31    18907.90    800.61 o 
  -6   2   3    29805.48    32203.41    952.06 o 
  -5   2   3   243237.17   247511.11   5092.75 o 
  -4   2   3    23888.61    22734.28    685.48 o 
  -3   2   3       72.10      633.42    361.59 o 
  -2   2   3     2306.19     2796.57    156.49 o 
  -1   2   3    21948.71    27320.83    582.16 o 
   0   2   3   220328.47   254714.70   4623.20 o 
   1   2   3     1516.88     1233.67    107.85 o 
   2   2   3     9319.40     8518.77    336.49 o 
   3   2   3    33246.58    34700.67    772.24 o 
   4   2   3    76067.25    76506.17   1569.11 o 
   5   2   3     4948.11     5241.50    362.93 o 
   6   2   3    46538.35    44977.90   1101.45 o 
   7   2   3     5157.33     5041.11    392.41 o 
   8   2   3     1223.18     1776.67    309.02 o 
   9   2   3    22500.24    22319.93   1235.20 o 
  10   2   3       76.84     -152.21    392.98 o 
  11   2   3    20354.07    21663.12   2565.01 o 
  12   2   3     6773.51    10228.74   1360.67 o 
 -12   3   3       56.98      791.75    799.92 o 
 -11   3   3    21462.46    18748.96   1379.20 o 
 -10   3   3     1004.55      600.42    423.88 o 
  -9   3   3    24666.41    24702.43   1138.25 o 
  -8   3   3     1549.15     1435.93    349.76 o 
  -7   3   3     8270.93     7726.86    463.70 o 
  -6   3   3     3622.47     3818.47    337.43 o 
  -5   3   3    51008.37    45787.18   1070.24 o 
  -4   3   3    61135.93    54413.33   1297.33 o 
  -3   3   3     4614.97     5583.05    252.63 o 
  -2   3   3    17876.40    22457.93    601.38 o 
  -1   3   3     2109.26     1938.82    167.56 o 
   0   3   3   309418.44   338623.06   6143.47 o 
   1   3   3     9904.92    10232.75    295.93 o 
   2   3   3   188679.14   210365.19   3877.47 o 
   3   3   3     2165.28     2901.05    177.43 o 
   5   3   3     8636.56     6477.02    370.19 o 
   6   3   3   151456.56   154521.34   3067.45 o 
   7   3   3    14645.70    13455.66    584.69 o 
   8   3   3     3650.38     4010.18    518.26 o 
   9   3   3       26.03      881.94    484.36 o 
  10   3   3     1285.59      792.02    461.03 o 
  11   3   3     3969.03     4305.41    796.72 o 
  12   3   3      208.46     1678.29    835.54 o 
 -12   4   3       69.42      423.28    799.66 o 
 -11   4   3    14261.68    14677.66   1291.56 o 
 -10   4   3      972.28     1744.82    525.80 o 
  -9   4   3    23566.93    23539.22   1428.59 o 
  -8   4   3     1951.51     3037.01    426.79 o 
  -7   4   3     3537.24     3855.80    403.57 o 
  -6   4   3     3395.48     2733.35    300.23 o 
  -5   4   3    30249.28    27742.14    752.87 o 
  -4   4   3    54189.89    56971.37   1238.18 o 
  -3   4   3   100669.78    97596.78   1926.59 o 
  -2   4   3    60212.27    57629.24   1193.03 o 
  -1   4   3    20888.31    23956.89    582.36 o 
   0   4   3     2200.56     1940.50    155.06 o 
   1   4   3     4032.99     3995.37    295.30 o 
   2   4   3    79239.27    75373.13   1484.16 o 
   3   4   3     7110.93     5566.82    231.90 o 
   4   4   3     4370.55     5295.77    264.20 o 
   5   4   3    13248.18    12790.43    469.72 o 
   6   4   3    16992.25    15698.69    576.56 o 
   7   4   3    13994.05    13130.56    663.63 o 
   8   4   3      929.77     1604.49    440.95 o 
   9   4   3      294.18      320.74    395.88 o 
  10   4   3     1111.70     1631.11    528.36 o 
  11   4   3     9339.01     8990.47   1069.51 o 
  12   4   3      829.40     1896.13    872.88 o 
 -12   5   3      247.94      408.08    782.53 o 
 -11   5   3     1149.08     1072.06    611.51 o 
 -10   5   3     3394.96     3704.05    632.99 o 
  -9   5   3     4350.75     5557.85    555.20 o 
  -8   5   3      238.88      293.93    318.78 o 
  -7   5   3     7503.95     7340.20    526.78 o 
  -6   5   3     2220.81     2610.58    281.09 o 
  -5   5   3    10167.54     9660.25    432.39 o 
  -4   5   3     1292.83     1005.26    179.46 o 
  -3   5   3   188887.36   191827.36   3626.21 o 
  -2   5   3    66370.77    71547.20   1459.41 o 
  -1   5   3    10262.81    12733.09    572.51 o 
   0   5   3     1548.15     1965.97    235.54 o 
   1   5   3    34690.42    34537.22    776.92 o 
   2   5   3     3012.77     4146.57    239.56 o 
   3   5   3    24779.94    25130.20    699.90 o 
   4   5   3      108.14      137.27    109.78 o 
   5   5   3    36983.14    40128.11    966.21 o 
   6   5   3        1.25      251.38    218.42 o 
   7   5   3       98.52      173.33    256.83 o 
   8   5   3    10366.33    11938.16    833.80 o 
   9   5   3    29032.78    30395.89   1805.12 o 
  10   5   3     7594.91     7282.56    788.77 o 
  11   5   3     3660.68     4832.12    720.50 o 
  12   5   3    11838.90    11165.24   1206.99 o 
 -12   6   3     2662.80     3103.08    782.47 o 
 -11   6   3     3346.19     3064.21    988.69 o 
 -10   6   3    12518.13    14205.73   1237.03 o 
  -9   6   3    12681.97    12919.36    916.31 o 
  -8   6   3     7460.40     8094.48    606.86 o 
  -7   6   3    29004.00    26888.57    953.33 o 
  -6   6   3      865.67     1262.95    279.54 o 
  -5   6   3    33925.21    33076.04    869.25 o 
  -4   6   3   234666.47   226804.98   4296.98 o 
  -3   6   3     7458.78     5860.74    386.75 o 
  -2   6   3    23711.22    26289.49    672.76 o 
  -1   6   3   134697.75   140390.89   2726.48 o 
   0   6   3    12774.99    10399.95    476.79 o 
   1   6   3    67755.78    78821.47   1774.72 o 
   2   6   3     4446.36     4914.43    239.96 o 
   3   6   3    90667.80    98493.57   2170.42 o 
   4   6   3    33393.75    28573.16    826.56 o 
   5   6   3      605.47      646.17    230.33 o 
   6   6   3     1763.55     1610.33    287.86 o 
   7   6   3     5079.11     5177.43    560.44 o 
   8   6   3    15299.41    15756.73    960.31 o 
   9   6   3     1386.92     1447.14    489.64 o 
  10   6   3      384.51      245.15    493.98 o 
  11   6   3      503.33      986.03    518.83 o 
 -11   7   3     1912.74     1349.95    674.15 o 
 -10   7   3     3893.47     5106.01    918.21 o 
  -9   7   3     2551.87     3286.05    594.23 o 
  -8   7   3     1444.66     1267.34    362.65 o 
  -7   7   3    26633.40    25349.71   1626.00 o 
  -6   7   3     1326.97     1532.64    305.24 o 
  -5   7   3     5664.83     6622.65    459.18 o 
  -4   7   3     3021.14     3405.65    430.36 o 
  -3   7   3     3081.38     3938.19    254.92 o 
  -1   7   3    28038.85    22330.69    634.70 o 
   0   7   3    19391.49    18412.49    587.17 o 
   1   7   3    98718.91    98335.14   1983.88 o 
   2   7   3    60449.80    54170.70   1189.04 o 
   3   7   3    92989.81    82871.48   1893.11 o 
   4   7   3    23556.92    23955.13    754.35 o 
   5   7   3    54613.29    54826.22   1423.05 o 
   6   7   3     1730.42     1939.31    646.61 o 
   7   7   3    48518.28    43697.72   1525.92 o 
   8   7   3     3518.89     3918.14    556.70 o 
   9   7   3    23669.13    20722.30   1177.86 o 
  10   7   3     1554.03     1666.26    557.37 o 
  11   7   3    23540.33    27876.90   1518.85 o 
 -11   8   3     4422.67     5126.74   1093.27 o 
 -10   8   3     3398.90     2941.45    964.71 o 
  -9   8   3     6459.41     6427.08    723.51 o 
  -8   8   3     4766.53     5935.58    728.40 o 
  -7   8   3    31540.95    32145.78   1528.49 o 
  -6   8   3    19552.02    20165.49    818.45 o 
  -5   8   3    50201.71    47427.51   1313.79 o 
  -4   8   3   547387.88   549266.56  10083.29 o 
  -3   8   3        0.22      574.61    207.13 o 
  -2   8   3   166138.61   173250.97   3368.16 o 
  -1   8   3    15842.86    18224.09    661.10 o 
   0   8   3    33138.66    28075.61    753.54 o 
   1   8   3   159585.36   147198.36   2893.94 o 
   2   8   3     3218.75     2627.24    324.06 o 
   3   8   3    40766.49    37898.13   1040.93 o 
   4   8   3    27453.66    23043.96    756.94 o 
   5   8   3     1181.55     1918.24    286.24 o 
   6   8   3    28906.62    30168.17   1188.41 o 
   7   8   3    42527.73    39807.60   1465.99 o 
   8   8   3    20438.40    21054.22   1150.46 o 
   9   8   3    58783.02    57783.00   2141.75 o 
  10   8   3    11001.71    10993.32    982.44 o 
  11   8   3    17547.78    19470.60   1313.85 o 
 -11   9   3     6686.16     2864.25   1225.14 o 
 -10   9   3     7182.98     9567.64   1099.45 o 
  -9   9   3     3081.68     3455.99    781.95 o 
  -8   9   3    10246.71    10224.22    853.29 o 
  -7   9   3     2082.69     2941.12    518.37 o 
  -6   9   3    66805.15    62897.01   1693.50 o 
  -5   9   3      536.65      794.63    265.03 o 
  -4   9   3   113001.76   110876.17   2569.14 o 
  -3   9   3     9437.65     9200.87    423.87 o 
  -2   9   3    60658.38    75827.26   1670.61 o 
  -1   9   3   156274.00   146307.48   2936.89 o 
   0   9   3    42442.39    41956.13   1048.76 o 
   1   9   3    33953.04    33467.39    888.01 o 
   2   9   3    45106.55    42351.54   1040.50 o 
   3   9   3     4233.39     6969.69    588.81 o 
   4   9   3     3810.38     5518.82    395.02 o 
   5   9   3       59.23      325.44    316.27 o 
   6   9   3     6638.09     7071.60    659.59 o 
   7   9   3    14724.91    16374.38    994.06 o 
   8   9   3     8586.21     7150.20    756.22 o 
   9   9   3       98.07      452.60    493.77 o 
  10   9   3      241.06      681.98    546.15 o 
  11   9   3     2153.63     3350.50   1121.90 o 
 -11  10   3     1082.03      476.38    719.98 o 
 -10  10   3       43.13      534.71    642.79 o 
  -9  10   3     6294.31     6040.90    907.59 o 
  -8  10   3     1495.27     1688.06    526.43 o 
  -7  10   3      305.59      226.86    393.22 o 
  -6  10   3     1103.27     1064.34    334.09 o 
  -5  10   3     5223.01     5671.98    487.55 o 
  -4  10   3    13458.58    14416.02    717.49 o 
  -3  10   3     1296.01     1832.94    251.06 o 
  -2  10   3     7221.63     7018.91    405.48 o 
  -1  10   3     6495.42     7394.65    528.22 o 
   0  10   3    30875.24    37264.36    988.71 o 
   1  10   3    62141.59    57026.70   1347.64 o 
   2  10   3    35513.49    31258.08    993.30 o 
   3  10   3    11767.69    12495.22    624.73 o 
   4  10   3    11321.93    11968.52    595.33 o 
   5  10   3     7454.58     7403.85   1286.26 o 
   6  10   3    15531.09    16660.74    976.63 o 
   7  10   3     8289.20     8885.39    791.86 o 
   8  10   3    35621.53    37371.59   1529.45 o 
   9  10   3     1102.90     1029.48    541.94 o 
  10  10   3     3626.56     2774.41    657.88 o 
  11  10   3     6904.73     8708.19    998.68 o 
 -11  11   3     2899.07     3149.88    880.37 o 
 -10  11   3    12223.16    13099.24   1356.97 o 
  -9  11   3     4406.99     5679.01    897.32 o 
  -8  11   3    12595.62    13976.51   1022.68 o 
  -7  11   3     4137.57     4700.36    628.99 o 
  -6  11   3    45387.80    42249.16   1547.82 o 
  -5  11   3       80.79      564.71    299.27 o 
  -4  11   3     1960.12     1386.35    334.58 o 
  -3  11   3     1270.83     1651.18    387.85 o 
  -2  11   3    35011.63    32277.01    933.22 o 
  -1  11   3    13321.43    15101.18    796.00 o 
   0  11   3     3366.69     4437.83    366.55 o 
   1  11   3    39194.94    36462.37    999.58 o 
   2  11   3     4232.38     4560.18    432.68 o 
   3  11   3     2965.10     3676.92    405.75 o 
   4  11   3       92.15      437.99    343.52 o 
   5  11   3     3265.84     3198.02    508.31 o 
   6  11   3    13102.65    13945.20    929.70 o 
   7  11   3     2869.81     3299.84    611.32 o 
   8  11   3     5489.55     5690.80    733.50 o 
   9  11   3    12498.71    11507.49   1357.40 o 
  10  11   3     4679.71     4404.21    765.77 o 
  11  11   3        6.45      140.64   1276.41 o 
 -10  12   3    11846.84    10535.15   2171.23 o 
  -9  12   3     3464.62     3912.22    841.65 o 
  -8  12   3      365.41      731.22    620.97 o 
  -7  12   3      508.49      285.58    449.01 o 
  -6  12   3      372.15     1373.00    469.85 o 
  -5  12   3      110.17     -406.10    323.48 o 
  -4  12   3      526.89      113.02    359.87 o 
  -3  12   3     1491.08     1650.28    374.81 o 
  -2  12   3      369.70      622.05    255.06 o 
  -1  12   3     6041.50     7002.84    470.47 o 
   0  12   3    11889.68    10542.54    614.20 o 
   1  12   3    77016.09    74050.53   1721.83 o 
   2  12   3    19699.75    20328.56    870.01 o 
   3  12   3    43754.19    41880.76   1313.80 o 
   4  12   3     7676.11     8525.42   1110.98 o 
   5  12   3    31676.51    30404.02   1285.62 o 
   6  12   3      346.02      372.09    415.91 o 
   7  12   3    18812.74    17097.42   1118.70 o 
   8  12   3      102.22     -360.20    488.46 o 
   9  12   3     1388.70     1190.34    584.04 o 
  10  12   3      500.06      493.69    567.69 o 
 -10  13   3     1050.95      466.42    722.23 o 
  -9  13   3      101.59     -484.62    609.91 o 
  -8  13   3    27877.68    27696.62   1773.41 o 
  -7  13   3      134.36      786.23    542.17 o 
  -6  13   3     3992.81     5003.70    748.63 o 
  -5  13   3     7464.94     7299.74    732.25 o 
  -4  13   3     1524.70     1374.27    381.98 o 
  -3  13   3     4345.47     4908.37    523.13 o 
  -2  13   3    14151.54    15137.92    805.02 o 
  -1  13   3     5694.13     5767.43    550.42 o 
   0  13   3     5526.78     7017.97    614.78 o 
   1  13   3     8725.71    10582.07    578.74 o 
   2  13   3     1050.14     1130.94    364.57 o 
   3  13   3    18701.63    17553.43    993.67 o 
   4  13   3     4006.68     4043.54    587.65 o 
   5  13   3    41994.66    38262.61   1500.15 o 
   6  13   3     7323.22     6611.02    741.82 o 
   7  13   3    31783.00    32822.36   1516.49 o 
   8  13   3     2913.82     3976.97    693.24 o 
   9  13   3     8551.52     7454.87    905.57 o 
  10  13   3       49.21      352.69    567.25 o 
 -10  14   3     5028.58     4811.25   1045.38 o 
  -9  14   3     3259.02     3753.15    903.46 o 
  -8  14   3     1991.58     1691.05    745.60 o 
  -7  14   3     8402.69     9624.98    939.36 o 
  -6  14   3    17964.46    16249.82   1111.77 o 
  -5  14   3     1379.08     1423.98    499.69 o 
  -4  14   3    63795.09    63844.74   1859.45 o 
  -3  14   3    88805.95    86115.68   2287.76 o 
  -2  14   3     4251.72     4125.16    521.78 o 
  -1  14   3    73157.63    73733.63   1791.26 o 
   0  14   3    43368.99    42859.59   1679.08 o 
   1  14   3    32287.47    32826.78   1240.70 o 
   2  14   3        3.03      432.06    345.76 o 
   3  14   3      503.20      -55.44    403.07 o 
   4  14   3       59.08     -105.80    415.83 o 
   5  14   3    34558.45    33855.71   1977.64 o 
   6  14   3     4176.37     3697.14    663.14 o 
   7  14   3    35361.04    34926.43   2140.23 o 
   8  14   3     4627.89     5153.09    782.10 o 
   9  14   3     2320.41     1223.96    619.91 o 
  10  14   3    10602.77    13255.10   1911.64 o 
  -9  15   3     1852.54     2209.74    816.04 o 
  -8  15   3     6919.04     6998.49   1053.96 o 
  -7  15   3     3035.12     2788.39   1047.75 o 
  -6  15   3     9680.88     9720.43    920.53 o 
  -5  15   3     4934.01     4619.34    712.60 o 
  -4  15   3    39257.19    38824.54   1567.27 o 
  -3  15   3    27040.83    28264.62   1318.66 o 
  -2  15   3     5649.06     6758.94    956.29 o 
  -1  15   3       35.07      305.25    312.08 o 
   0  15   3    24003.67    23933.69    918.39 o 
   1  15   3     2762.46     4920.34    622.92 o 
   2  15   3     1724.83     1986.01    617.25 o 
   3  15   3      153.36      712.68    581.53 o 
   4  15   3      608.68      205.70    479.38 o 
   5  15   3     2483.00     1635.25    554.35 o 
   6  15   3     3642.51     2262.45    635.66 o 
   7  15   3    10420.59    10601.89    973.89 o 
   8  15   3    11064.01     9306.19    982.31 o 
   9  15   3     1431.31     1707.37    906.65 o 
  -9  16   3       81.07     -459.90    688.19 o 
  -8  16   3     3044.28     2660.21    805.54 o 
  -7  16   3     1323.65      955.43    675.91 o 
  -6  16   3    17313.06    19635.30   1279.94 o 
  -5  16   3     1045.51      959.12    547.48 o 
  -4  16   3    12130.74    10965.64    942.25 o 
  -3  16   3     6894.21     6561.74    674.80 o 
  -2  16   3       66.66     -435.82    390.19 o 
  -1  16   3      690.27      720.06    439.25 o 
   0  16   3    25689.28    25622.76    979.22 o 
   1  16   3    27473.10    26401.00   1140.39 o 
   2  16   3      142.34      -72.59    425.72 o 
   3  16   3      983.95      604.86    488.43 o 
   4  16   3    23747.19    21990.00   1279.02 o 
   5  16   3      280.59      -39.23    481.77 o 
   6  16   3    20766.71    16661.01   1608.96 o 
   7  16   3     2232.60     2258.11    658.04 o 
   8  16   3    31453.79    30737.39   2333.37 o 
   9  16   3        6.22      942.65    814.98 o 
  -8  17   3     4801.26     3066.30    843.46 o 
  -7  17   3     1933.70     1103.64    753.92 o 
  -6  17   3     6134.85     8122.00   1720.10 o 
  -5  17   3    22975.09    23158.58   1834.49 o 
  -4  17   3     1951.40     1276.82    569.32 o 
  -3  17   3    34118.98    35520.96   1590.80 o 
  -2  17   3     4928.59     6126.72    682.59 o 
  -1  17   3    11657.21    11079.19    826.62 o 
   0  17   3      675.04      606.17    525.58 o 
   1  17   3    11657.18    11805.64    952.01 o 
   2  17   3      147.30       44.88    490.50 o 
   3  17   3    10887.75    12515.37   1055.68 o 
   4  17   3      391.76     1281.15    576.00 o 
   5  17   3        1.22      798.66    560.71 o 
   6  17   3     3733.38     3351.81    689.99 o 
   7  17   3     4088.67     4032.68    758.59 o 
   8  17   3     8893.24    10279.32   1067.58 o 
  -8  18   3     2401.63     2093.96   1390.78 o 
  -7  18   3      424.85      871.50    755.79 o 
  -6  18   3      367.27      182.68   1134.07 o 
  -5  18   3    10342.69    10529.16   1021.21 o 
  -4  18   3      558.98      817.41    578.22 o 
  -3  18   3       27.20      892.87    747.72 o 
  -2  18   3     9127.64     9635.36    827.79 o 
  -1  18   3    14986.56    17701.49   1422.80 o 
   0  18   3      804.14     2091.10    653.23 o 
   1  18   3    40892.75    38725.86   1649.20 o 
   2  18   3      190.80      -35.28    533.42 o 
   3  18   3    39923.17    37268.37   1684.93 o 
   4  18   3      658.16      582.59    540.28 o 
   5  18   3     7161.92     7020.53   1009.51 o 
   6  18   3      235.30     -347.36    527.05 o 
   7  18   3      519.73      437.45    588.60 o 
   8  18   3     1729.91     1113.14    727.31 o 
  -7  19   3        1.11     1167.99    788.07 o 
  -6  19   3       35.30      -82.25    690.90 o 
  -5  19   3     8758.61     7300.28    924.22 o 
  -4  19   3     5923.21     5250.79    811.87 o 
  -3  19   3     4665.50     5866.12    833.37 o 
  -2  19   3    10314.48    10921.50    986.50 o 
  -1  19   3      466.61      115.59    594.25 o 
   0  19   3     2606.22     3129.93   1230.59 o 
   1  19   3      873.71     3183.14    999.92 o 
   2  19   3    12259.13    13271.47   1382.53 o 
   3  19   3      875.74      725.73    852.76 o 
   4  19   3      888.34      719.71    650.55 o 
   5  19   3    11136.93    11093.13   1283.84 o 
   6  19   3     4326.83     5815.14    945.70 o 
   7  19   3       50.08      265.44    638.71 o 
  -7  20   3        9.75     -283.02    719.60 o 
  -6  20   3     2034.01     1525.90    984.01 o 
  -5  20   3     3478.19     4411.07   1297.75 o 
  -4  20   3      758.79      296.95    614.02 o 
  -3  20   3    22903.03    22140.71   1514.08 o 
  -2  20   3      322.36     1253.08    800.90 o 
  -1  20   3    19125.05    19759.84   1554.61 o 
   0  20   3      608.80      792.49    721.99 o 
   1  20   3    47481.05    44215.66   3739.65 o 
   2  20   3      758.88      383.66    609.79 o 
   3  20   3    31354.37    29068.90   1592.36 o 
   4  20   3        4.81     -359.34    563.70 o 
   5  20   3    19081.06    18137.87   1356.95 o 
   6  20   3        7.61      366.98    715.62 o 
  -6  21   3     7722.96     9696.75   1283.94 o 
  -5  21   3     7614.78     6629.52   1069.45 o 
  -4  21   3    10073.38    10742.25   1093.53 o 
  -3  21   3    10523.35    11819.40   1557.19 o 
  -2  21   3      731.72      760.34   1589.54 o 
  -1  21   3      313.29     1910.83   1035.15 o 
   0  21   3      956.39      462.35    767.54 o 
   1  21   3      696.10      585.31    751.12 o 
   2  21   3       15.89     -828.95    683.33 o 
   3  21   3      394.47      268.88    766.49 o 
   4  21   3     2932.53     3720.90   1242.97 o 
   5  21   3     2092.82     3546.81    805.00 o 
   6  21   3      340.29      630.18    724.86 o 
  -5  22   3      762.38     1037.89    798.37 o 
  -4  22   3      449.04     -408.71    708.74 o 
  -3  22   3     2453.46     3447.03   1000.94 o 
  -2  22   3    13262.73    10597.92   2111.99 o 
  -1  22   3     3179.27     3388.55   1140.97 o 
   0  22   3     4296.16     3652.51   1136.83 o 
   1  22   3      452.14      408.35    815.16 o 
   2  22   3      909.70     2013.69    895.78 o 
   3  22   3        6.49      248.24    786.81 o 
   4  22   3     6967.65     5594.91    939.46 o 
   5  22   3     2015.51     1188.15    823.70 o 
  -3  23   3    15176.35    15749.35   2000.75 o 
  -2  23   3     5005.86     6662.16   1384.31 o 
  -1  23   3     7087.65     4781.57   1252.30 o 
   0  23   3     1728.61      819.01   1011.43 o 
   1  23   3     1056.55     2602.62   1095.44 o 
   2  23   3      249.53      284.74    825.17 o 
   3  23   3     1111.32     2802.27    999.61 o 
  -1  24   3     3469.81     6574.39   1374.61 o 
   0  24   3      458.35      312.81   1401.00 o 
   1  24   3     2435.00     2802.70   1216.13 o 
 -11   0   4   103542.66    99249.29   4113.90 o 
 -10   0   4      367.86      736.16    608.00 o 
  -9   0   4    47187.36    46673.56   2769.50 o 
  -8   0   4    73890.23    73824.97   2956.14 o 
  -7   0   4    35779.28    34872.59   1358.55 o 
  -6   0   4    70653.36    67929.45   2895.93 o 
  -5   0   4      255.26      300.52    225.34 o 
  -4   0   4     8260.50     5284.88    399.64 o 
  -3   0   4     7268.48    13015.16    645.40 o 
  -2   0   4   407669.25   447262.81  11417.93 o 
   0   0   4  2381498.00  2069399.25  52404.75 o 
   2   0   4  1048713.75  1137645.75  28755.60 o 
   3   0   4   340726.19   349696.84   9039.80 o 
   4   0   4     7329.36     4573.92    382.31 o 
   5   0   4    45437.90    38507.78   1333.89 o 
   6   0   4   116261.52   118671.12   3436.53 o 
   7   0   4    18376.95    16570.85    924.03 o 
   8   0   4    89902.27    91270.56   2903.33 o 
   9   0   4      679.15     1054.13    506.51 o 
  10   0   4     3391.10     4494.54   1268.87 o 
  11   0   4     9781.84    11761.72   1969.37 o 
  12   0   4     5139.23     5343.95   1518.45 o 
 -12   1   4     2458.74     3638.83   1455.53 o 
 -11   1   4    24411.01    24223.87   1272.33 o 
 -10   1   4       45.67      216.00    453.82 o 
  -9   1   4    18533.54    16961.75    921.98 o 
  -8   1   4      179.67      481.50    266.07 o 
  -7   1   4    36882.96    34059.11   1042.04 o 
  -6   1   4     6205.29     6564.39    428.33 o 
  -5   1   4    20895.63    19670.90    645.46 o 
  -4   1   4    27931.76    27832.22    695.97 o 
  -3   1   4   134372.09   125574.18   2394.32 o 
  -1   1   4    51725.51    38731.22    885.92 o 
   0   1   4    96488.79    99172.24   1843.91 o 
   1   1   4      975.44      658.26     74.75 o 
   2   1   4    45681.96    38686.21    806.92 o 
   3   1   4   101616.77    79140.05   1573.83 o 
   4   1   4      286.19      166.12    134.09 o 
   5   1   4     8068.82     8221.85    392.19 o 
   6   1   4       72.91      245.04    301.55 o 
   7   1   4    20937.64    19054.37    693.39 o 
   8   1   4    11206.18    10455.90    578.36 o 
   9   1   4    11310.90    11908.92    731.65 o 
  10   1   4     3453.44     2427.62    643.22 o 
  11   1   4    36018.31    31312.52   3544.45 o 
  12   1   4      597.15      685.82   1092.70 o 
 -12   2   4      817.10      742.45   1161.91 o 
 -11   2   4     3524.96     1766.45    846.73 o 
 -10   2   4     2307.71     3366.65    559.81 o 
  -9   2   4       36.86      -60.11    330.93 o 
  -8   2   4     8559.83     9677.81    596.90 o 
  -7   2   4     2188.52     3241.48    332.44 o 
  -6   2   4    14499.16    15416.02    567.19 o 
  -5   2   4    17313.09    17803.38    559.25 o 
  -4   2   4       28.34      431.28    143.14 o 
  -3   2   4     2625.27     1508.05    155.41 o 
  -2   2   4     4505.56     4111.70    231.83 o 
  -1   2   4     7353.57     9111.73    264.97 o 
   2   2   4       72.89      544.28     92.13 o 
   3   2   4     1218.28     1649.84    154.64 o 
   4   2   4     1180.49     2174.34    199.46 o 
   5   2   4    18886.68    23164.94    660.51 o 
   6   2   4     8277.75     7736.24    419.77 o 
   7   2   4    16599.86    16002.36    765.97 o 
   8   2   4    10655.66    10935.27    879.83 o 
   9   2   4    22686.44    22531.04   1185.26 o 
  10   2   4      723.58     1510.23    498.16 o 
  11   2   4    12418.53    13754.16   2095.21 o 
  12   2   4     1840.18     1880.33   1051.80 o 
 -12   3   4     2935.42     4415.52   1039.81 o 
 -11   3   4      511.50      604.56   1183.93 o 
 -10   3   4      108.79      561.66    442.47 o 
  -9   3   4     1559.73     2787.12    496.73 o 
  -8   3   4     3456.80     3494.68    428.02 o 
  -7   3   4    21167.38    20630.59    776.67 o 
  -6   3   4     3211.47     3414.22    317.49 o 
  -5   3   4    25627.13    23221.14    690.91 o 
  -4   3   4     9522.88     8598.29    400.24 o 
  -3   3   4    16176.47    16939.51    468.26 o 
  -1   3   4    20414.21    16412.71    429.21 o 
   0   3   4    23323.36    27893.58    619.18 o 
   1   3   4     3980.93     3824.82    217.21 o 
   2   3   4      630.61      324.82    123.61 o 
   3   3   4    26170.16    24384.45    588.33 o 
   4   3   4      992.64     1080.93    213.70 o 
   5   3   4    21288.74    24738.73    865.12 o 
   6   3   4    61423.04    59224.85   1824.55 o 
   7   3   4      502.38      220.53    226.83 o 
   8   3   4      702.00      966.92    470.87 o 
   9   3   4      811.45      877.03    504.80 o 
  10   3   4       59.21     -270.39    435.75 o 
  11   3   4      263.91      246.05    588.19 o 
  12   3   4      110.38     2371.45    874.80 o 
 -12   4   4     1315.31     2537.28   1041.31 o 
 -11   4   4        1.57     -210.71    580.76 o 
 -10   4   4    10036.98    11631.00    904.15 o 
  -9   4   4    22228.49    23321.03   1386.22 o 
  -8   4   4    18494.15    17306.14    894.21 o 
  -7   4   4    26285.88    26769.74    828.84 o 
  -6   4   4    62210.92    67156.95   1649.17 o 
  -5   4   4   110135.14   119002.23   2617.36 o 
  -4   4   4     7020.74     8433.00    386.23 o 
  -3   4   4     2443.31     1634.79    169.71 o 
  -2   4   4   177246.81   178191.97   3348.60 o 
  -1   4   4   120632.08   129592.64   2482.40 o 
   0   4   4    18183.43    17297.31    453.89 o 
   1   4   4    33834.36    35999.12    778.89 o 
   2   4   4    13470.72    12028.26    330.90 o 
   3   4   4    24160.74    27329.86    688.74 o 
   4   4   4      325.18      920.52    147.72 o 
   5   4   4   137433.34   146099.95   2871.75 o 
   6   4   4       65.27      196.42    221.33 o 
   7   4   4   104734.16   103785.92   2464.22 o 
   8   4   4    11796.45    14688.98    899.67 o 
   9   4   4    42161.92    40073.88   1520.11 o 
  10   4   4       18.67     -619.16    412.77 o 
  11   4   4    35438.92    32672.40   1963.75 o 
  12   4   4     1162.27     2081.72    883.94 o 
 -12   5   4      300.28     -180.75    961.62 o 
 -11   5   4    14568.03    13320.71   1234.34 o 
 -10   5   4    12213.35    12621.11   1166.98 o 
  -9   5   4    13241.56    14449.92    980.65 o 
  -8   5   4      402.97      889.80    337.32 o 
  -7   5   4    61180.16    60146.47   1613.29 o 
  -6   5   4     8480.04     8874.11    581.53 o 
  -5   5   4    43401.03    47170.42   1121.49 o 
  -4   5   4   186216.63   185853.97   3561.22 o 
  -3   5   4     5449.13     7084.01    323.24 o 
  -2   5   4   408526.50   429183.13   7845.97 o 
  -1   5   4   145208.11   153512.81   2933.68 o 
   0   5   4    87211.67    88495.78   1756.56 o 
   1   5   4      310.45     1029.34    170.95 o 
   2   5   4    31238.42    30725.50    701.34 o 
   3   5   4    23139.53    24563.07    595.35 o 
   4   5   4     2705.11     2479.18    195.43 o 
   5   5   4      693.85      508.08    164.78 o 
   6   5   4    14007.18    15009.74    655.38 o 
   7   5   4    13257.87    12643.07    799.22 o 
   8   5   4     5897.27     5019.62    604.34 o 
   9   5   4    23234.54    21581.15   1172.71 o 
  10   5   4    22427.90    23475.69   1302.20 o 
  11   5   4    35160.26    40201.39   1719.35 o 
  12   5   4     1913.96     2234.84   1444.00 o 
 -12   6   4     2278.23     2056.00   2239.93 o 
 -11   6   4    33503.90    33498.03   1903.78 o 
 -10   6   4      444.36     1167.80    983.83 o 
  -9   6   4     5042.00     6110.95    874.08 o 
  -8   6   4    11057.37    11956.31    713.58 o 
  -7   6   4    10074.01    11328.82    702.81 o 
  -6   6   4    12777.54    10806.05    583.03 o 
  -5   6   4    18365.96    16425.99    656.54 o 
  -4   6   4   183954.83   199805.55   3827.69 o 
  -3   6   4    14381.29    15490.43    490.71 o 
  -2   6   4   208630.31   219291.23   4139.93 o 
  -1   6   4    53923.08    51923.00   1146.80 o 
   0   6   4   286562.25   298546.56   5533.92 o 
   1   6   4     6809.46     5951.54    280.75 o 
   2   6   4    88142.68    96627.07   1918.27 o 
   3   6   4    31305.35    27627.39    772.63 o 
   4   6   4   199737.45   200477.64   4201.68 o 
   5   6   4     3220.44     3125.36    237.19 o 
   6   6   4    84303.84    81566.66   1975.62 o 
   7   6   4     1534.30     2459.40    451.10 o 
   8   6   4      389.86      316.38    371.12 o 
   9   6   4     2218.96     2132.29    539.05 o 
  10   6   4    14919.69    15570.37   1112.45 o 
  11   6   4      470.50     1806.39    598.55 o 
 -11   7   4     8110.78     8031.71   1045.55 o 
 -10   7   4       11.84      260.08    668.84 o 
  -9   7   4     4453.34     3433.90    585.11 o 
  -8   7   4      191.80      265.84    313.69 o 
  -7   7   4     5947.68     6355.60    524.99 o 
  -6   7   4     2429.46     2740.54    345.09 o 
  -5   7   4     1419.68     2143.24    253.39 o 
  -4   7   4      108.00      687.32    186.39 o 
  -3   7   4     2875.09     2102.71    213.25 o 
  -2   7   4    10431.05    13063.07    572.15 o 
  -1   7   4    13259.35    11005.42    445.06 o 
   0   7   4     9553.79     9059.41    385.17 o 
   1   7   4    44255.43    44766.47   1028.25 o 
   2   7   4     2130.31     2224.34    221.06 o 
   3   7   4      229.75      251.51    134.42 o 
   4   7   4     4990.84     4239.16    303.91 o 
   5   7   4    18044.54    16214.88    655.58 o 
   6   7   4    22418.11    21407.46    987.17 o 
   7   7   4      886.83      570.33    373.00 o 
   8   7   4     5595.24     6165.56    673.37 o 
   9   7   4     4828.55     5534.50    800.61 o 
  10   7   4     5000.47     6281.70    765.35 o 
  11   7   4     9622.49     8899.44   1094.03 o 
 -11   8   4      431.54     1103.56    678.58 o 
 -10   8   4     9877.90     9676.38   1099.90 o 
  -9   8   4       71.08      149.23    536.06 o 
  -8   8   4      604.32      409.55    386.48 o 
  -7   8   4    23910.18    24003.02    940.18 o 
  -6   8   4    18848.68    19502.07   1089.21 o 
  -5   8   4       46.26      131.40    239.07 o 
  -4   8   4   113230.56   112477.63   2310.54 o 
  -3   8   4    12576.62    14230.54    787.45 o 
  -2   8   4    65400.22    68775.65   1512.50 o 
  -1   8   4   126749.87   136755.84   2733.10 o 
   0   8   4     2078.59     1164.07    196.68 o 
   1   8   4      828.97      607.43    310.48 o 
   2   8   4    41377.66    40573.30    975.81 o 
   3   8   4    20488.20    20374.67    738.39 o 
   4   8   4   142981.64   137669.19   3016.46 o 
   5   8   4    22639.96    24921.68   1010.85 o 
   6   8   4    18934.63    16757.68    922.42 o 
   7   8   4    23006.04    23041.98   1137.14 o 
   8   8   4    14512.14    14478.55    976.01 o 
   9   8   4     8202.60     7816.83    810.13 o 
  10   8   4      159.85     -163.81    482.96 o 
  11   8   4        8.19      697.97    551.14 o 
 -11   9   4     9621.98    11319.50   1876.44 o 
 -10   9   4    16367.08    17502.32   1674.39 o 
  -9   9   4     8175.26     9533.74   1074.25 o 
  -8   9   4      159.50      635.56    420.08 o 
  -7   9   4       20.98      -83.88    294.74 o 
  -6   9   4       19.54      488.90    284.94 o 
  -5   9   4     3454.57     4135.33    413.98 o 
  -4   9   4      982.54      636.93    266.73 o 
  -3   9   4     8101.96     9709.96    456.38 o 
  -2   9   4     5157.69     4737.36    336.35 o 
  -1   9   4    97700.88    99354.09   2096.64 o 
   0   9   4    10462.43    10728.02    473.21 o 
   1   9   4   264620.63   271004.31   5130.08 o 
   2   9   4     6297.40     7812.40    520.41 o 
   3   9   4     3931.59     6274.17    409.83 o 
   4   9   4     4102.38     4077.24    334.11 o 
   5   9   4    27870.81    26621.80   1152.46 o 
   6   9   4    19460.31    18461.48    994.39 o 
   7   9   4     5072.26     6351.27    668.45 o 
   8   9   4       15.41      869.88    476.37 o 
   9   9   4     5559.39     5616.32    897.04 o 
  10   9   4      274.77      602.12    521.87 o 
  11   9   4     6633.82     7706.68   1051.35 o 
 -11  10   4      438.90     2637.22    806.94 o 
 -10  10   4     1325.36     2240.58    748.86 o 
  -9  10   4      510.82      984.76    657.27 o 
  -8  10   4    15033.87    14569.51   1227.80 o 
  -7  10   4    21918.81    24025.64   1200.88 o 
  -6  10   4    15946.10    15233.54   1239.01 o 
  -5  10   4    18005.87    18048.50    801.57 o 
  -4  10   4      903.68     1232.04    320.38 o 
  -3  10   4    20212.73    21508.43    708.98 o 
  -2  10   4     3360.68     3521.21    324.85 o 
  -1  10   4      775.02      591.72    205.35 o 
   0  10   4      157.89       42.00    274.66 o 
   1  10   4    45020.68    44813.88   1330.54 o 
   2  10   4     1542.30     1799.38    299.50 o 
   3  10   4     2182.66     3164.67    347.09 o 
   4  10   4    10622.77    10204.50    712.37 o 
   5  10   4    62474.38    64794.36   2005.22 o 
   6  10   4     3076.29     3254.94    883.62 o 
   7  10   4    57135.92    50213.18   2352.56 o 
   8  10   4     3126.77     4237.99    665.73 o 
   9  10   4    16083.44    17124.58   1178.84 o 
  10  10   4     3836.39     4498.24    751.95 o 
  11  10   4    10993.21    12508.67   1152.67 o 
 -11  11   4     1372.03     1029.51    766.13 o 
 -10  11   4     3147.28     2951.04    811.05 o 
  -9  11   4       14.34      382.87    654.59 o 
  -8  11   4    26137.06    24828.44   1605.39 o 
  -7  11   4    28401.44    28428.43   1334.41 o 
  -6  11   4     5790.18     6649.35    571.26 o 
  -5  11   4    49948.70    49236.75   1458.07 o 
  -4  11   4    25793.07    24404.05    930.61 o 
  -3  11   4      144.82      665.16    316.92 o 
  -2  11   4   125993.59   123285.98   2700.03 o 
  -1  11   4     4253.64     4311.20    557.30 o 
   0  11   4    48713.25    50399.58   1261.78 o 
   1  11   4    38064.88    36879.51   1012.75 o 
   2  11   4      100.86      414.57    216.08 o 
   3  11   4    26570.51    24707.01    912.31 o 
   4  11   4     7214.62     7214.42    645.37 o 
   5  11   4    39190.18    35703.49   1367.25 o 
   6  11   4       75.52       55.14    514.32 o 
   7  11   4     5032.18     4824.29    660.07 o 
   8  11   4     9160.68     7680.23    843.21 o 
   9  11   4     3615.33     3547.91    669.87 o 
  10  11   4     3221.74     3298.02    731.84 o 
 -10  12   4    10521.25     8169.54   1122.77 o 
  -9  12   4     7411.02     7450.28   1037.33 o 
  -8  12   4     2859.48     2790.31    770.99 o 
  -7  12   4     5937.41     5417.43    717.15 o 
  -6  12   4    56595.80    54369.96   1870.29 o 
  -5  12   4    81386.09    81095.24   2144.00 o 
  -4  12   4    23306.66    23433.26    983.77 o 
  -3  12   4     1514.89     2306.87    411.61 o 
  -2  12   4   111093.44   116068.02   2494.90 o 
  -1  12   4      624.14      585.33    255.19 o 
   0  12   4    48881.93    48383.89   1259.34 o 
   1  12   4      862.47     1142.10    272.77 o 
   2  12   4    31950.18    32073.12    944.65 o 
   3  12   4       88.52       24.40    319.36 o 
   4  12   4    60767.06    54394.59   1791.37 o 
   5  12   4     6352.69     6832.94    683.74 o 
   6  12   4    33904.38    33594.11   1385.34 o 
   7  12   4    11331.50    12091.98    972.48 o 
   8  12   4     6815.57     4820.85    728.93 o 
   9  12   4     2265.17      894.65    595.52 o 
  10  12   4     2169.30     2241.48   1042.27 o 
 -10  13   4      621.17     1969.56   1139.99 o 
  -9  13   4      486.69     -470.35    576.27 o 
  -8  13   4     4020.26     5919.37   1480.73 o 
  -7  13   4     1383.66     1906.83    670.58 o 
  -6  13   4    15100.49    16560.25   1069.93 o 
  -5  13   4    14252.46    13633.55    828.07 o 
  -4  13   4      234.54      947.82    368.99 o 
  -3  13   4     7526.02     7266.15    620.40 o 
  -2  13   4     7502.01     8567.73    533.99 o 
  -1  13   4    13159.96    13030.80    637.42 o 
   0  13   4      565.24      637.38    393.97 o 
   1  13   4    68313.76    65801.09   1845.25 o 
   2  13   4    15064.38    14873.42    797.79 o 
   3  13   4     5810.25     5661.26    634.50 o 
   4  13   4       52.24      -62.96    385.86 o 
   5  13   4    10593.09     9345.02    814.71 o 
   6  13   4    41285.30    42274.83   1638.99 o 
   7  13   4      571.40      273.62    463.70 o 
   8  13   4    25979.02    27433.92   1472.95 o 
   9  13   4     2243.52     2039.27    648.20 o 
  10  13   4     7821.75     6354.29    900.60 o 
 -10  14   4     6445.76     8417.34   1709.13 o 
  -9  14   4     1896.36     1920.69    789.27 o 
  -8  14   4     3772.07     4954.78    909.89 o 
  -7  14   4      548.82     1521.31    925.58 o 
  -6  14   4    20464.38    22722.53   1285.92 o 
  -5  14   4    34362.10    31309.92   1396.60 o 
  -4  14   4     2848.00     2889.03    597.00 o 
  -3  14   4    14282.12    15383.41    887.43 o 
  -2  14   4      753.72      857.19    387.78 o 
  -1  14   4      343.44     1037.22    317.38 o 
   0  14   4    57718.40    59409.20   1529.41 o 
   1  14   4    22362.37    21288.29    825.54 o 
   2  14   4    68838.07    65841.95   2105.48 o 
   3  14   4     3258.26     2347.76    517.76 o 
   4  14   4     6090.82     5232.78    662.96 o 
   5  14   4     1647.31     1763.57    525.97 o 
   6  14   4      651.12      378.56    468.09 o 
   7  14   4       51.88      773.90    521.13 o 
   8  14   4        3.76      252.61    535.72 o 
   9  14   4       51.85       90.11    562.37 o 
  10  14   4     5702.99     6518.44    919.91 o 
  -9  15   4     5445.06     7154.85   1080.98 o 
  -8  15   4     6681.69     8760.76   1117.76 o 
  -7  15   4      383.55     -207.87    616.97 o 
  -6  15   4     2711.39     2341.53    614.57 o 
  -5  15   4    21049.29    21348.93   1244.55 o 
  -4  15   4       15.86      870.10    496.72 o 
  -3  15   4    40850.76    40857.08   2457.99 o 
  -2  15   4      662.75      653.84    401.13 o 
  -1  15   4    20467.17    20226.13    991.88 o 
   0  15   4     2959.68     3017.79    424.47 o 
   1  15   4    45403.06    45753.09   1487.34 o 
   2  15   4    18324.41    18252.53   1091.29 o 
   3  15   4    79902.90    78834.52   2455.81 o 
   4  15   4     1198.56     1347.56    514.84 o 
   5  15   4    35488.21    30569.07   1485.09 o 
   6  15   4       92.73      400.23    709.47 o 
   7  15   4      859.56     1020.69    556.17 o 
   8  15   4      319.87     -137.98    506.60 o 
   9  15   4      123.84      -30.24    552.60 o 
  -9  16   4      407.37     1187.23    799.31 o 
  -8  16   4     2209.79     3089.43    852.17 o 
  -7  16   4       60.03      500.07    671.72 o 
  -6  16   4      623.13      651.57    694.08 o 
  -5  16   4    11742.99    13089.50   1038.51 o 
  -4  16   4       24.42     -175.83    439.76 o 
  -3  16   4     4477.62     3534.39    827.14 o 
  -2  16   4     8072.94     8690.10    847.62 o 
  -1  16   4    11437.82    11715.99    816.63 o 
   0  16   4       12.24     -120.01    322.93 o 
   1  16   4     2226.58     2760.74    491.02 o 
   2  16   4      936.57      759.44    482.23 o 
   3  16   4     8802.91     9436.20    861.12 o 
   4  16   4      757.05       13.68    478.87 o 
   5  16   4     4872.06     5184.26    749.84 o 
   6  16   4      169.20      697.14    578.33 o 
   7  16   4     1113.09     1083.29    625.72 o 
   8  16   4      206.55      451.49    601.58 o 
   9  16   4     6913.54     4920.57    875.91 o 
  -8  17   4     9113.24     6815.44   1101.08 o 
  -7  17   4     1625.53     1770.93    788.02 o 
  -6  17   4     2764.03     1906.69    730.16 o 
  -5  17   4     4710.15     4965.25    793.36 o 
  -4  17   4     6545.87     6467.46    807.50 o 
  -3  17   4    18246.44    18108.50   1160.74 o 
  -2  17   4       56.52     -216.03    427.00 o 
  -1  17   4    11369.37    12317.38    859.29 o 
   0  17   4      511.01      384.49    438.31 o 
   1  17   4    21384.26    19510.36   1451.55 o 
   2  17   4    18728.69    18945.01   1180.21 o 
   3  17   4    17826.46    15650.20   1116.28 o 
   4  17   4      607.09      827.38    552.55 o 
   5  17   4    51204.44    50842.17   1986.32 o 
   6  17   4      255.71      464.03    582.35 o 
   7  17   4     3545.12     4032.84    837.33 o 
   8  17   4      622.79      334.90    594.71 o 
  -8  18   4    15471.05    15430.80   1761.55 o 
  -7  18   4    10105.27    11307.13   1320.43 o 
  -6  18   4    27476.39    26326.65   1789.44 o 
  -5  18   4    11512.46    10722.24   1043.01 o 
  -4  18   4    16252.95    14943.76   1141.44 o 
  -3  18   4    13665.48    14825.29   1106.31 o 
  -2  18   4    30819.50    32971.19   1825.98 o 
  -1  18   4    14610.46    16595.87   1011.36 o 
   0  18   4     7488.92     8907.11   1104.43 o 
   1  18   4      100.63     -230.61    500.34 o 
   2  18   4     3096.05     3009.42    654.65 o 
   3  18   4     1371.45     1768.49    669.01 o 
   4  18   4     3725.70     3208.77    712.59 o 
   5  18   4     7678.82     7806.86    912.77 o 
   6  18   4     7250.46     7204.05    915.39 o 
   7  18   4     8142.20     8127.03    960.24 o 
   8  18   4     4312.65     3292.57    819.90 o 
  -7  19   4      585.08      520.15    818.62 o 
  -6  19   4     9051.08     9395.40   1179.87 o 
  -5  19   4     1786.31     1781.90    836.73 o 
  -4  19   4    18591.33    19117.65   1815.72 o 
  -3  19   4     1353.13     2118.19    715.03 o 
  -2  19   4    18112.72    20336.09   1266.12 o 
  -1  19   4       10.64     -262.53    571.18 o 
   0  19   4      136.60     1669.23    771.83 o 
   1  19   4      497.67     -228.41    686.05 o 
   2  19   4     4175.05     4535.82    767.96 o 
   3  19   4     2403.19     1639.85    678.54 o 
   4  19   4    16928.78    17556.55   1971.62 o 
   5  19   4     9090.56     7674.46    917.54 o 
   6  19   4    28252.50    29088.85   1677.64 o 
   7  19   4      256.05      444.69    642.07 o 
  -6  20   4     6178.86     6344.21   1038.68 o 
  -5  20   4     5511.72     4864.63    964.17 o 
  -4  20   4     6107.97     5102.90    828.10 o 
  -3  20   4     9285.86     8755.07   1160.63 o 
  -2  20   4      438.99      544.46    726.77 o 
  -1  20   4      367.53      604.59    748.72 o 
   0  20   4      246.51      390.77    719.03 o 
   1  20   4     9926.77    13366.69   2086.74 o 
   2  20   4     2296.54     3343.12    740.09 o 
   3  20   4       38.05      739.92    593.10 o 
   4  20   4      151.77     -233.22    575.25 o 
   5  20   4     1424.47     1491.57    973.55 o 
   6  20   4      941.29      952.60    686.63 o 
  -6  21   4     2726.63     3600.97   1335.19 o 
  -5  21   4     7607.79     7520.71   1136.30 o 
  -4  21   4     4923.77     6717.00   1275.56 o 
  -3  21   4      285.82      242.92    631.26 o 
  -2  21   4      508.98     2339.85    866.18 o 
  -1  21   4    11542.60    12881.19   2688.75 o 
   0  21   4      147.91     -185.20    786.15 o 
   1  21   4     4530.55     5631.50   1083.89 o 
   2  21   4      480.58      115.53    756.15 o 
   3  21   4     3470.05     2819.64   1401.90 o 
   4  21   4      466.31     1951.53    686.34 o 
   5  21   4     3919.60     3069.37    787.86 o 
   6  21   4      557.92      542.23    740.59 o 
  -5  22   4     3725.25     4767.69   1026.19 o 
  -4  22   4      358.84     1462.76    795.40 o 
  -3  22   4     1169.75      566.92    891.64 o 
  -2  22   4      354.51      499.31    918.47 o 
  -1  22   4    10089.77    13563.65   1707.92 o 
   0  22   4      854.48     2900.67   1110.90 o 
   1  22   4      354.36      725.60    986.23 o 
   2  22   4      525.62     -574.50    983.20 o 
   3  22   4      237.64      523.55    717.15 o 
   4  22   4      228.72     1520.73    738.38 o 
   5  22   4       83.41      781.08    751.31 o 
  -3  23   4     7912.08     8078.84   2263.00 o 
  -2  23   4        0.92     1196.04   1060.59 o 
  -1  23   4    31735.35    35163.67   2655.77 o 
   0  23   4       19.64      163.91    970.50 o 
   1  23   4    36695.69    33467.06   2340.14 o 
   2  23   4      717.42     1318.62    875.33 o 
   3  23   4    30107.37    27902.76   2068.45 o 
  -1  24   4     1596.43     -588.65   2013.42 o 
   0  24   4     1397.30     1758.95   1036.91 o 
   1  24   4     2416.28     3035.78   1153.85 o 
 -12   1   5     1150.31     3573.82   1459.73 o 
 -11   1   5     4435.54     4458.76    814.55 o 
 -10   1   5      579.97     1070.08    452.46 o 
  -9   1   5      222.06     -171.02    335.54 o 
  -8   1   5      115.74      903.59    308.36 o 
  -7   1   5    12024.68    12073.79    556.89 o 
  -6   1   5    11454.51    11105.03    522.75 o 
  -5   1   5   116405.15   114005.64   2286.50 o 
  -4   1   5    13702.00    13159.40    433.10 o 
  -3   1   5   112658.91   118309.88   2466.68 o 
  -2   1   5    41650.84    49514.64   1004.36 o 
  -1   1   5    26683.50    29971.53    800.66 o 
   0   1   5       49.62      165.59     52.70 o 
   1   1   5    28524.77    30099.71    641.66 o 
   2   1   5    14789.94    14587.00    466.94 o 
   3   1   5   101992.44   111068.59   2149.70 o 
   4   1   5     5618.26     5150.63    353.35 o 
   5   1   5    64580.51    64711.97   1413.48 o 
   6   1   5    24057.97    24196.27    730.32 o 
   7   1   5    19433.85    20154.60    724.64 o 
   8   1   5     3864.83     5102.22    586.14 o 
   9   1   5    48732.71    48038.23   1947.70 o 
  10   1   5     2645.64     5320.29    975.13 o 
  11   1   5     7800.43     8359.95   1228.44 o 
  12   1   5      464.39     1881.29   1159.81 o 
 -12   2   5      588.65     2539.84   1386.32 o 
 -11   2   5    24715.62    23162.66   2114.09 o 
 -10   2   5      564.56     1008.33    443.07 o 
  -9   2   5    13675.18    12643.68    807.96 o 
  -8   2   5     1857.34     1996.61    330.48 o 
  -7   2   5    70867.91    69434.81   1596.96 o 
  -6   2   5    68118.21    68748.19   1532.46 o 
  -5   2   5     1487.48     3050.73    267.31 o 
  -4   2   5    11881.03    13713.68    590.59 o 
  -3   2   5    93356.06   103335.93   2010.45 o 
  -2   2   5   280732.66   311312.81   6233.33 o 
  -1   2   5    20784.04    20466.81    539.19 o 
   0   2   5     3236.18     3331.47    149.87 o 
   1   2   5    20673.62    20259.27    466.48 o 
   2   2   5       59.17      210.68     89.07 o 
   3   2   5     1783.59     2571.36    197.63 o 
   4   2   5    68686.55    61135.61   1304.63 o 
   5   2   5     1519.46     2081.15    238.66 o 
   6   2   5      344.23      470.34    206.90 o 
   7   2   5    14987.74    14700.59    616.34 o 
   8   2   5    22484.85    21395.79    899.65 o 
   9   2   5     2510.37     2944.02    660.41 o 
  10   2   5    11494.71    12733.42   1611.87 o 
  11   2   5    15971.87    13330.50   2076.34 o 
  12   2   5     1948.23     5012.88   1087.93 o 
 -12   3   5      120.48      432.05   1222.73 o 
 -11   3   5    58032.77    58950.79   2955.79 o 
 -10   3   5      412.14      413.87    539.05 o 
  -9   3   5    14282.85    13050.01    877.67 o 
  -8   3   5      446.41     1149.16    356.55 o 
  -7   3   5    80760.65    78478.09   1754.63 o 
  -6   3   5      965.65     1533.34    238.95 o 
  -5   3   5   117616.81   116323.66   2340.77 o 
  -4   3   5    64839.26    76570.38   1585.12 o 
  -3   3   5    46385.64    54731.68   1154.60 o 
  -2   3   5   267462.22   278557.84   5116.56 o 
  -1   3   5     9811.94    10252.36    327.34 o 
   0   3   5   299356.22   335936.25   6113.28 o 
   1   3   5     9513.74     9781.13    356.77 o 
   2   3   5   261379.28   273837.59   5539.23 o 
   3   3   5    16107.95    15636.07    468.35 o 
   4   3   5   474854.84   476189.59   8703.38 o 
   5   3   5    81662.41    76863.16   1787.65 o 
   6   3   5    85217.82    93082.12   2163.69 o 
   7   3   5    11322.73    10759.64    575.00 o 
   8   3   5    62019.67    61019.47   2215.15 o 
   9   3   5     1949.91     3486.60    642.76 o 
  10   3   5    11726.20    13334.62    982.16 o 
  11   3   5      636.68     1363.38   1352.77 o 
  12   3   5        7.21      257.34   2467.49 o 
 -12   4   5      143.25      881.12   1068.58 o 
 -11   4   5      275.64      254.85    746.49 o 
 -10   4   5     5314.26     7646.96    764.46 o 
  -9   4   5    10181.50    11162.71    730.35 o 
  -8   4   5     1158.84     1040.56    328.75 o 
  -7   4   5    43830.79    41650.71   1203.46 o 
  -6   4   5    24306.70    21350.73    716.61 o 
  -4   4   5    14863.28    16331.59    505.65 o 
  -3   4   5     3421.21     2595.42    206.51 o 
  -2   4   5     5278.68     3548.48    336.23 o 
  -1   4   5    23475.06    22588.57    645.61 o 
   0   4   5   128590.02   136578.80   2596.83 o 
   1   4   5      573.42      730.61    138.55 o 
   2   4   5    21444.44    24868.17    679.75 o 
   3   4   5     1237.86      745.81    149.30 o 
   4   4   5     1297.13     1063.26    189.54 o 
   5   4   5       79.97       59.65    191.03 o 
   6   4   5     6016.98     5235.80    360.48 o 
   7   4   5       60.15      353.67    277.92 o 
   8   4   5      227.65      679.64    375.64 o 
   9   4   5    25017.57    26048.60   1257.18 o 
  10   4   5       71.72       64.24    650.16 o 
  11   4   5    10129.83    10554.28    979.40 o 
  12   4   5      153.30      572.67    968.96 o 
 -12   5   5     4891.10     3718.75   1053.99 o 
 -11   5   5     9774.43     9109.80   1414.64 o 
 -10   5   5    15024.79    18145.86   1350.34 o 
  -9   5   5    45904.89    46746.54   1471.46 o 
  -8   5   5     6191.81     6843.20    554.51 o 
  -7   5   5      211.00      240.47    261.32 o 
  -6   5   5      231.06      501.02    309.02 o 
  -5   5   5       14.39      426.85    194.04 o 
  -4   5   5      628.04      520.82    180.84 o 
  -3   5   5    98094.52    91910.20   2039.79 o 
  -2   5   5    42902.37    43353.33    979.65 o 
  -1   5   5   220555.36   234289.31   4381.54 o 
   0   5   5    71452.70    75552.16   1535.68 o 
   1   5   5      225.17      663.39    190.97 o 
   2   5   5    41330.96    43290.70   1070.16 o 
   4   5   5    29439.09    31887.71    774.28 o 
   5   5   5      139.94      377.08    157.39 o 
   6   5   5    10113.22    10072.50   1015.07 o 
   7   5   5    12428.99    12086.14   1340.86 o 
   8   5   5     5453.98     5186.55    611.10 o 
   9   5   5       16.65      568.96    441.89 o 
  10   5   5       69.58      208.76    463.24 o 
  11   5   5     6942.78     7859.60    893.29 o 
  12   5   5       14.73     1282.12    837.05 o 
 -12   6   5    12847.40    12930.95   1568.23 o 
 -11   6   5     3291.30     5772.51    917.23 o 
 -10   6   5      934.14     1081.00    598.81 o 
  -9   6   5      251.43      894.56    441.28 o 
  -8   6   5      207.28      519.26    318.45 o 
  -7   6   5    51756.27    51119.75   1449.51 o 
  -6   6   5     1694.11     1436.19    293.98 o 
  -5   6   5    27474.78    24683.38    727.62 o 
  -4   6   5    45753.83    42413.42   1022.66 o 
  -3   6   5      576.40      226.40    146.02 o 
  -2   6   5    13444.28    13890.43    468.07 o 
  -1   6   5   112395.77   117784.88   2338.62 o 
   0   6   5    21761.14    19491.43    611.38 o 
   1   6   5    65186.20    59395.38   1258.71 o 
   2   6   5    15114.25    16625.42    474.00 o 
   3   6   5       33.50      213.32    100.83 o 
   4   6   5    30846.10    28272.94    708.50 o 
   5   6   5    53251.84    54859.16   1240.52 o 
   6   6   5    43644.96    37744.12   1318.87 o 
   7   6   5    31349.42    32489.01   1262.09 o 
   8   6   5     4226.41     5220.57    619.68 o 
   9   6   5    10059.43    10868.44    878.65 o 
  10   6   5      248.84      560.86    503.18 o 
  11   6   5     9501.79     8804.18    918.04 o 
 -11   7   5        8.96      181.85    635.78 o 
 -10   7   5      244.91      -64.29    541.54 o 
  -9   7   5     4653.08     5375.95   1224.61 o 
  -8   7   5    12940.75    12913.62    743.91 o 
  -7   7   5    15292.59    14887.38    755.10 o 
  -6   7   5    62642.33    63645.27   1865.74 o 
  -5   7   5    40477.21    39639.27   1014.21 o 
  -4   7   5    14505.33    16095.42    826.17 o 
  -3   7   5    58050.04    57236.40   1282.92 o 
  -2   7   5       20.68      286.03    156.21 o 
   0   7   5     4162.03     5220.73    300.34 o 
   1   7   5    37510.62    34380.71    837.72 o 
   2   7   5    20545.09    17180.10    515.09 o 
   3   7   5    33637.80    27490.77    784.89 o 
   4   7   5    59032.12    56991.54   1418.74 o 
   5   7   5     7673.71     8011.67    466.02 o 
   6   7   5     5565.41     8217.89   1597.03 o 
   7   7   5    20610.07    21224.35   1062.77 o 
   8   7   5      109.19      308.29    403.69 o 
   9   7   5    30789.13    30643.83   1419.63 o 
  10   7   5     7677.67     8360.11    885.46 o 
  11   7   5    13305.02    11555.76   1039.05 o 
 -11   8   5     9049.49    11511.69   1235.67 o 
 -10   8   5     2692.71     3484.08    811.72 o 
  -9   8   5    26567.38    28943.12   1700.39 o 
  -8   8   5     6903.59     6359.90    650.63 o 
  -7   8   5   107708.08   103766.79   2924.52 o 
  -6   8   5    20977.63    19717.97    932.79 o 
  -5   8   5    19512.37    20610.25    790.27 o 
  -4   8   5    18444.89    15118.23    588.40 o 
  -3   8   5    77800.05    75487.81   1644.14 o 
  -2   8   5     3405.65     3782.20    293.46 o 
  -1   8   5     6587.19     6267.75    356.93 o 
   0   8   5   117970.48   107946.11   2207.22 o 
   2   8   5     9060.77    11342.00    454.28 o 
   3   8   5      504.99      806.77    276.36 o 
   4   8   5    37350.15    34424.54    980.77 o 
   5   8   5    14140.30    13425.18    793.48 o 
   6   8   5    13182.07    13362.56    841.04 o 
   7   8   5      536.08     1226.87    416.74 o 
   8   8   5     6321.54     7247.25    751.72 o 
   9   8   5     2366.12     2963.25    866.99 o 
  10   8   5     3362.62     3943.99   1062.55 o 
  11   8   5     5456.29     5534.77    812.27 o 
 -11   9   5    27198.66    28939.77   1899.55 o 
 -10   9   5     4893.47     6511.72    973.68 o 
  -9   9   5    30618.23    31859.13   1801.27 o 
  -8   9   5     9193.17    10225.42   1016.56 o 
  -7   9   5    62681.13    59664.90   2209.87 o 
  -6   9   5    10547.50    11303.87    668.35 o 
  -5   9   5    23643.22    22319.77   1201.53 o 
  -4   9   5     1139.77     1232.61    301.89 o 
  -3   9   5    50318.89    52002.18   1256.50 o 
  -2   9   5   168331.22   161882.05   3227.77 o 
  -1   9   5   222889.33   209404.05   4060.74 o 
   0   9   5   175589.88   188681.52   3676.48 o 
   1   9   5    67706.20    68309.16   1515.78 o 
   2   9   5   213191.55   227392.20   4362.22 o 
   3   9   5      249.31     1041.08    216.11 o 
   4   9   5   149071.91   132374.45   3400.52 o 
   5   9   5     1085.30     1573.82    405.83 o 
   6   9   5   105555.11   101487.84   2830.56 o 
   7   9   5     1472.78      995.82    441.14 o 
   8   9   5    52728.70    51541.29   1845.42 o 
   9   9   5      401.40       70.15    477.40 o 
  10   9   5    20082.66    21907.34   1355.96 o 
  11   9   5     2080.76     3113.45   1576.57 o 
 -11  10   5     1998.53     3749.49    903.54 o 
 -10  10   5       18.36     -414.33    741.79 o 
  -9  10   5     4006.20     3177.29    779.83 o 
  -8  10   5       72.75       32.68    546.88 o 
  -7  10   5       17.07       24.13    462.56 o 
  -6  10   5     7975.90     8444.77    700.40 o 
  -5  10   5     5546.51     5942.67    501.97 o 
  -4  10   5    11798.81    11256.37    646.29 o 
  -3  10   5     1659.91     1599.05    356.89 o 
  -2  10   5     4822.86     5773.38    386.97 o 
  -1  10   5      930.72      753.40    286.23 o 
   0  10   5    14435.03    16899.29    619.66 o 
   1  10   5     8121.22     5976.82    455.25 o 
   2  10   5    21747.49    18160.41    637.37 o 
   3  10   5     2380.74     3046.92    431.90 o 
   4  10   5    23974.78    23988.27   1404.02 o 
   5  10   5       18.01      568.51    342.80 o 
   6  10   5    30742.48    27621.72   1626.22 o 
   7  10   5      388.84      593.68    488.59 o 
   8  10   5     3382.57     2811.22    875.17 o 
   9  10   5     3099.52     4027.16    699.41 o 
  10  10   5    16712.35    16909.88   1670.81 o 
  11  10   5      568.19     1133.39    632.64 o 
 -11  11   5     1794.20     1232.81    749.04 o 
 -10  11   5     8650.66     8846.30   1446.48 o 
  -9  11   5    18582.49    17809.07   1443.68 o 
  -8  11   5       10.70      431.34    797.04 o 
  -7  11   5     3739.66     3584.24    586.71 o 
  -6  11   5      149.33      184.74    328.39 o 
  -5  11   5     9684.89     8804.79    632.28 o 
  -4  11   5     3631.24     3814.08    445.55 o 
  -3  11   5    52480.45    50884.22   1280.28 o 
  -2  11   5    38724.44    34739.38   1023.85 o 
  -1  11   5    36589.40    37687.42   1042.21 o 
   0  11   5    54016.77    52866.29   1313.89 o 
   1  11   5     5046.71     5626.98    470.91 o 
   2  11   5    34386.70    31629.28    908.26 o 
   3  11   5    10494.23    11327.71    621.27 o 
   4  11   5    17989.84    18892.55   1383.43 o 
   5  11   5     8710.80     7198.55    688.43 o 
   6  11   5       18.10     -244.95    362.09 o 
   7  11   5     1615.98     1590.75    518.89 o 
   8  11   5     1018.51      895.37    525.17 o 
   9  11   5     6663.74     7232.26    860.83 o 
  10  11   5     4884.73     4516.57    786.24 o 
 -10  12   5    11921.88    11913.98   1309.78 o 
  -9  12   5     3297.57     2610.49   1085.42 o 
  -8  12   5     4757.52     4897.75    875.96 o 
  -7  12   5     9019.52    10499.90   1084.48 o 
  -6  12   5     1554.95     2167.12    511.23 o 
  -5  12   5     5974.03     6491.60    598.02 o 
  -4  12   5      717.00     1074.80    353.72 o 
  -3  12   5    29239.78    25878.11   1203.59 o 
  -2  12   5    24013.48    24719.51    835.79 o 
  -1  12   5    27835.46    27508.30   1036.12 o 
   0  12   5       35.85     -131.61    216.91 o 
   1  12   5    16527.25    18302.95    812.73 o 
   2  12   5    24688.98    23660.19    800.31 o 
   3  12   5    37262.08    35257.26   1343.43 o 
   4  12   5     6408.91     6550.24    652.51 o 
   5  12   5    30334.06    29657.57   1271.61 o 
   6  12   5     9749.09     8672.94    795.92 o 
   7  12   5      527.32      -56.81    437.65 o 
   8  12   5       42.70     -617.83    706.25 o 
   9  12   5     1055.33     2042.28    619.77 o 
  10  12   5      278.56      643.33    577.59 o 
 -10  13   5       41.85      284.69    937.14 o 
  -9  13   5     1465.14     2609.10    998.06 o 
  -8  13   5      359.01      287.20    649.24 o 
  -7  13   5     8259.72     7946.81   1049.02 o 
  -6  13   5      279.45      343.25    470.69 o 
  -5  13   5    31585.66    32139.40   1199.57 o 
  -4  13   5     4012.03     4347.96    526.65 o 
  -3  13   5    20660.16    19682.37    940.64 o 
  -2  13   5     6152.62     6049.32    464.01 o 
  -1  13   5     5571.16     4695.03    553.86 o 
   0  13   5      463.68      500.24    265.53 o 
   1  13   5    13179.96    11904.69    711.57 o 
   2  13   5    11667.45    11514.82   1369.69 o 
   3  13   5     3319.46     3845.09    560.34 o 
   4  13   5     1354.51     1228.14    450.75 o 
   5  13   5       16.73     -354.12    391.58 o 
   6  13   5      648.36     1191.72    498.28 o 
   7  13   5      609.07      427.52    513.39 o 
   8  13   5     8979.38     9627.82    953.10 o 
   9  13   5    11531.31    13431.63   1126.81 o 
  10  13   5     2149.19     2768.17    726.17 o 
 -10  14   5    11160.14    10501.41   1321.58 o 
  -9  14   5     3473.39     4689.44   1467.17 o 
  -8  14   5    35534.50    33470.75   2201.74 o 
  -7  14   5    11025.83    10622.12   1168.65 o 
  -6  14   5     1045.32      540.71    911.79 o 
  -5  14   5    37924.10    37612.40   2456.88 o 
  -4  14   5      225.18       -1.28    369.21 o 
  -3  14   5      540.39      229.62    473.68 o 
  -2  14   5    15221.19    15536.37   1654.20 o 
  -1  14   5     6283.85     6783.37    517.84 o 
   0  14   5    98404.97    97104.01   2211.33 o 
   1  14   5    19735.83    20933.48    936.80 o 
   2  14   5     6433.45     6937.21    695.98 o 
   3  14   5   104271.45   101110.55   2916.65 o 
   4  14   5     4885.97     4838.56    650.83 o 
   5  14   5    30821.71    28437.40   1444.58 o 
   6  14   5      757.58     1202.32    550.49 o 
   7  14   5      658.16     1230.58    559.75 o 
   8  14   5     2841.78     2389.36    656.04 o 
   9  14   5    14710.46    15568.27   1245.75 o 
  -9  15   5     3377.19     3931.39   1203.47 o 
  -8  15   5    15104.28    15866.47   2153.27 o 
  -7  15   5    25846.92    24032.73   1688.05 o 
  -6  15   5    34610.27    30126.25   1783.65 o 
  -5  15   5    23510.14    22962.58   1894.73 o 
  -4  15   5    18734.17    15998.77    953.18 o 
  -3  15   5    10963.00    11043.27    818.25 o 
  -2  15   5    35806.06    36251.99   1323.11 o 
  -1  15   5    58912.91    61155.55   1610.08 o 
   0  15   5     1106.40     1018.86    346.52 o 
   1  15   5    10860.29    10967.19    756.76 o 
   2  15   5    24680.84    24236.49   1248.50 o 
   3  15   5     2241.70     1868.86    599.39 o 
   4  15   5    16437.36    16517.62   1080.42 o 
   5  15   5     1424.23      436.53    517.28 o 
   6  15   5    16119.39    15539.74   1137.19 o 
   7  15   5      644.83     1704.75    611.39 o 
   8  15   5      263.27      426.11    544.58 o 
   9  15   5     5519.77     5163.76    835.08 o 
  -9  16   5      491.00      -37.44    978.23 o 
  -8  16   5      138.15      374.97    692.73 o 
  -7  16   5     2613.29     3285.71    828.28 o 
  -6  16   5     3246.54     2588.78    793.21 o 
  -5  16   5     3352.12     3510.35    678.72 o 
  -4  16   5    16927.62    16627.61   1111.41 o 
  -3  16   5     2842.96     1635.82    512.26 o 
  -2  16   5    16708.81    16953.23   1515.58 o 
  -1  16   5      349.80      122.49    404.37 o 
   0  16   5       23.02     -293.97    313.33 o 
   1  16   5     1594.15      750.56    466.41 o 
   2  16   5      825.52      568.97    655.52 o 
   3  16   5    18857.23    16892.27   1109.60 o 
   4  16   5     6409.92     6675.99    792.94 o 
   5  16   5    13604.13    14189.01   1377.68 o 
   6  16   5    24777.48    25914.23   1669.50 o 
   7  16   5      508.85      353.29    559.93 o 
   8  16   5    16554.55    14403.60   1199.23 o 
   9  16   5      134.94     -511.73    592.49 o 
  -8  17   5    17281.44    20702.08   2012.08 o 
  -7  17   5      466.73      335.79    694.01 o 
  -6  17   5    16358.73    16582.87   2006.66 o 
  -5  17   5      568.39     1340.26    754.73 o 
  -4  17   5      727.76      784.99    572.20 o 
  -3  17   5     3495.45     2680.44    567.34 o 
  -2  17   5      833.96     1587.47    507.78 o 
  -1  17   5    12818.89    16905.47    981.80 o 
   0  17   5      789.74     1375.81    470.47 o 
   1  17   5     5564.21     7273.83    801.59 o 
   2  17   5    18433.46    20164.31   1221.60 o 
   3  17   5     8395.99     9919.93   1111.08 o 
   4  17   5     8043.52     7105.39    858.76 o 
   5  17   5     2551.27     2835.49    748.63 o 
   6  17   5     4912.35     3840.53    743.43 o 
   7  17   5       63.39      437.25    570.49 o 
   8  17   5       28.69      -49.43    667.76 o 
  -8  18   5     6754.84     5071.09   1086.91 o 
  -7  18   5     1017.77      353.62    738.60 o 
  -6  18   5    16588.14    17551.06   1501.40 o 
  -5  18   5      742.31      520.65    690.52 o 
  -4  18   5      322.72     -587.17    539.75 o 
  -3  18   5    37193.44    35620.87   1845.08 o 
  -2  18   5      873.84     1518.79    854.62 o 
  -1  18   5    29182.68    29793.62   2510.46 o 
   0  18   5     1948.43     3022.39   1203.76 o 
   1  18   5    19896.36    20140.26   1242.38 o 
   2  18   5     1659.73     1560.14    602.95 o 
   3  18   5    28255.10    26320.68   1459.22 o 
   4  18   5        0.39     -473.66    612.40 o 
   5  18   5    19028.51    19501.19   1340.22 o 
   6  18   5      240.81      259.63    550.44 o 
   7  18   5    10742.37    10441.90   1080.81 o 
   8  18   5        9.88     -438.22    617.08 o 
  -7  19   5       54.00      977.34    776.54 o 
  -6  19   5    11722.39    11434.28   1304.18 o 
  -5  19   5      213.75      -95.33    784.30 o 
  -4  19   5      366.60      150.99    593.45 o 
  -3  19   5     2229.33     1893.02    629.91 o 
  -2  19   5     5727.37     6465.90    739.05 o 
  -1  19   5     1456.94     1619.52    648.72 o 
   0  19   5      141.46     -463.86    701.98 o 
   1  19   5     4762.76     2978.17    875.49 o 
   2  19   5    10081.02    11416.39   1030.30 o 
   3  19   5     1763.87     1693.78    641.00 o 
   4  19   5      426.48      385.89    588.86 o 
   5  19   5     4408.27     4086.23    774.98 o 
   6  19   5      179.42     -140.07    604.48 o 
   7  19   5       12.26     -257.22    629.75 o 
  -6  20   5     1597.59     3372.48   1092.00 o 
  -5  20   5      658.27     -376.72    699.68 o 
  -4  20   5      137.34     -857.99    572.00 o 
  -3  20   5     1327.68     1481.73    649.20 o 
  -2  20   5        9.59       18.71    839.35 o 
  -1  20   5    29254.84    30681.86   1938.88 o 
   0  20   5     2677.16     3393.96    911.45 o 
   1  20   5    30286.87    31656.17   2627.07 o 
   2  20   5      229.76      354.02    614.22 o 
   3  20   5    26339.52    26383.21   1539.92 o 
   4  20   5      132.92     -356.98    578.67 o 
   5  20   5    28429.13    25071.82   1585.26 o 
   6  20   5      837.69     2497.83    747.94 o 
  -6  21   5    12424.53    12014.53   1398.40 o 
  -5  21   5     5802.80     6647.50   1090.81 o 
  -4  21   5     4085.66     3026.13    854.53 o 
  -3  21   5     9996.54     8973.06    998.55 o 
  -2  21   5     6119.30     4879.89   1323.40 o 
  -1  21   5    16920.18    16268.69   2567.11 o 
   0  21   5      108.56      332.34    750.28 o 
   1  21   5    12102.65    12592.53   1375.28 o 
   2  21   5      144.32     -782.05    685.44 o 
   3  21   5     2370.47     1852.03    704.69 o 
   4  21   5     1043.89     2898.81    752.12 o 
   5  21   5      357.82      -31.70    630.90 o 
  -5  22   5     3420.23     5045.08   1048.42 o 
  -4  22   5    11843.06    12250.44   1367.60 o 
  -3  22   5     1470.98     2561.54   1154.79 o 
  -2  22   5     4416.31     2970.92   1114.46 o 
  -1  22   5      119.63      873.74    971.52 o 
   0  22   5      276.49     -257.93    972.36 o 
   1  22   5     3237.69     3580.56    971.30 o 
   2  22   5     1098.48     1193.73    822.21 o 
   3  22   5     6121.28     8035.93   1009.14 o 
   4  22   5     1332.42     1079.92    925.47 o 
  -3  23   5      402.30     -492.87   1587.66 o 
  -2  23   5      333.82      327.45    943.84 o 
  -1  23   5       46.70     1977.89   1019.26 o 
   0  23   5      194.37     1358.45    995.67 o 
   1  23   5     2058.69     1464.61    854.58 o 
   2  23   5        0.82      234.21    815.34 o 
   3  23   5      891.66     -454.37    825.80 o 
   0  24   5     2314.65     3412.41   1512.16 o 
 -12   0   6       24.64     -958.47   1111.57 o 
 -11   0   6    15527.35    15553.65   2239.93 o 
 -10   0   6       14.48     -367.77    584.74 o 
  -9   0   6    24238.31    21753.91   1202.35 o 
  -8   0   6    85323.20    81022.51   3639.52 o 
  -7   0   6    50302.16    52709.08   1827.83 o 
  -6   0   6    29400.57    26830.44   1085.88 o 
  -5   0   6    25377.52    25447.79    991.64 o 
  -4   0   6   137561.77   134031.86   3678.46 o 
  -3   0   6     1124.47      292.80    157.11 o 
  -2   0   6    60407.74    73914.02   2038.46 o 
  -1   0   6       31.72      385.63    123.71 o 
   0   0   6   135339.83   114997.19   3053.73 o 
   2   0   6   145934.27   144242.53   3836.18 o 
   3   0   6   261828.03   269186.00   7033.34 o 
   4   0   6   771892.63   799621.63  20446.18 o 
   5   0   6   226525.11   215382.80   5814.78 o 
   6   0   6    79820.84    78079.80   2424.60 o 
   7   0   6     9836.92    11022.58    773.04 o 
   8   0   6    29259.76    26732.94   1251.51 o 
   9   0   6    19994.96    21296.35   1516.21 o 
  10   0   6      353.25     -805.37    847.31 o 
  11   0   6     1478.62      677.43   1124.16 o 
  12   0   6     3207.86     4668.61   1436.66 o 
 -12   1   6        2.93      593.54   1168.20 o 
 -11   1   6     2289.98     1438.75   1258.39 o 
 -10   1   6      427.72      767.04    412.91 o 
  -9   1   6    17545.28    18175.62    858.53 o 
  -8   1   6    26093.37    25268.98    837.24 o 
  -7   1   6    51065.38    51877.02   1465.38 o 
  -6   1   6    44494.53    46689.04   1392.95 o 
  -5   1   6    74981.92    69405.24   1624.67 o 
  -4   1   6    29004.54    30583.57    749.53 o 
  -3   1   6   253368.20   252510.89   4663.92 o 
  -2   1   6   162312.06   154520.33   2879.07 o 
   1   1   6     7335.07     7535.84    251.23 o 
   4   1   6      468.86      272.55    148.57 o 
   5   1   6    11305.51    13560.04    503.83 o 
   6   1   6      391.88      680.16    216.25 o 
   7   1   6        4.47      420.46    238.20 o 
   8   1   6    18070.90    17311.06    728.22 o 
   9   1   6      488.50     1109.09    431.83 o 
  10   1   6    13162.24    12077.21   1361.89 o 
  11   1   6     3417.68     4169.32    936.84 o 
  12   1   6      344.76      729.86   1052.85 o 
 -12   2   6     2372.71     1606.54   1333.89 o 
 -11   2   6     5781.70     6884.31   1444.19 o 
 -10   2   6     6878.44     7325.89    749.00 o 
  -9   2   6     7446.04     7107.15    651.29 o 
  -8   2   6      615.71      631.01    299.63 o 
  -7   2   6    19567.83    19115.46    689.61 o 
  -6   2   6       65.59      203.41    194.98 o 
  -5   2   6    16374.50    17428.28    558.72 o 
  -4   2   6     4978.26     7244.45    361.89 o 
  -3   2   6     1120.31      532.95    123.44 o 
  -2   2   6    23041.92    19850.33    498.08 o 
  -1   2   6    27635.21    30301.19    671.44 o 
   0   2   6    25126.70    21234.18    497.77 o 
   1   2   6    37588.17    28737.25    634.03 o 
   3   2   6    33719.00    31977.49    810.95 o 
   4   2   6     1637.43     1838.45    199.73 o 
   5   2   6    38197.20    34571.25    876.47 o 
   6   2   6     5197.51     5719.09    382.38 o 
   7   2   6    11688.38    12343.68    574.87 o 
   8   2   6     6727.43     5649.48    590.77 o 
   9   2   6    15239.35    15319.24    950.51 o 
  10   2   6       21.35     -149.08    418.96 o 
  11   2   6     3218.12     3628.35   1365.35 o 
  12   2   6       24.50      232.08    789.53 o 
 -12   3   6     1780.77     1325.50   1331.79 o 
 -11   3   6     3188.24     4206.85    756.08 o 
 -10   3   6     1153.34     1068.03    548.10 o 
  -9   3   6    12078.00    13327.11   1015.02 o 
  -8   3   6     8346.67     7893.26    569.80 o 
  -7   3   6       43.00      390.30    219.90 o 
  -6   3   6    26376.03    28290.45    808.63 o 
  -5   3   6    51326.19    48291.85   1125.21 o 
  -4   3   6      284.56       31.22    130.89 o 
  -3   3   6     5717.99     5477.87    266.82 o 
  -2   3   6    30262.57    36156.58    808.54 o 
  -1   3   6       72.35      677.38    128.55 o 
   0   3   6      274.71      341.25    121.18 o 
   1   3   6    62236.71    65353.70   1304.14 o 
   2   3   6     4344.64     2986.54    221.76 o 
   3   3   6   100985.16    97500.82   1915.26 o 
   4   3   6     4051.69     4849.58    276.83 o 
   5   3   6      813.44      964.91    201.50 o 
   6   3   6    12774.71    13385.84    662.83 o 
   7   3   6       69.41      311.80    252.79 o 
   8   3   6      133.55      417.77    433.24 o 
   9   3   6     1076.14     1640.93    488.56 o 
  10   3   6      292.76      192.75    463.90 o 
  11   3   6       15.20      214.28    699.31 o 
  12   3   6      257.78      630.51    809.05 o 
 -12   4   6       57.09      121.64   1304.53 o 
 -11   4   6        7.83      519.66    579.61 o 
 -10   4   6     5584.42     6059.26    814.51 o 
  -9   4   6     8172.32     8163.11    643.90 o 
  -8   4   6     1142.15     1430.34    353.30 o 
  -7   4   6     7221.39     7150.17    449.78 o 
  -6   4   6       41.79      406.79    198.51 o 
  -5   4   6    15116.58    13572.19    508.18 o 
  -4   4   6    15912.06    16928.42    524.04 o 
  -3   4   6   110253.18   108785.37   2142.75 o 
  -2   4   6     7450.03     6700.88    295.61 o 
  -1   4   6    20674.15    23896.66    611.89 o 
   0   4   6    44823.23    45792.96   1065.07 o 
   1   4   6      776.03      851.39    110.73 o 
   2   4   6     1270.06     1068.06    168.02 o 
   3   4   6       64.25      139.35    107.85 o 
   4   4   6    29157.56    33223.83    803.01 o 
   5   4   6     4183.88     3912.02    284.89 o 
   6   4   6     3222.81     2925.71    291.28 o 
   7   4   6     2470.40     2312.24    429.58 o 
   8   4   6    18789.49    17868.45   1000.32 o 
   9   4   6    38156.41    39815.21   2020.96 o 
  10   4   6     4364.80     4321.85    788.28 o 
  11   4   6     4345.85     5803.90    790.59 o 
  12   4   6      864.92      736.49    798.97 o 
 -12   5   6      272.10     2271.39   1568.79 o 
 -11   5   6     1040.74     1070.44   1137.79 o 
 -10   5   6      368.88      830.17    579.91 o 
  -9   5   6     3871.41     4686.48    606.71 o 
  -8   5   6    19487.17    20410.87    885.43 o 
  -7   5   6    40805.29    41857.65   1243.59 o 
  -6   5   6    71912.38    70062.09   2013.69 o 
  -5   5   6   123646.43   131810.30   2650.79 o 
  -4   5   6    23110.38    29134.63    765.83 o 
  -3   5   6   108858.91   106880.61   2136.65 o 
  -2   5   6    51728.22    52973.96   1158.45 o 
  -1   5   6      324.45      169.01    157.29 o 
   0   5   6     2359.56     3850.46    235.80 o 
   1   5   6       43.27       44.73    100.36 o 
   2   5   6   209990.14   216840.19   5027.66 o 
   3   5   6    15966.77    16587.12    556.46 o 
   4   5   6       24.39       68.42    123.40 o 
   5   5   6     1703.46     2810.19    245.10 o 
   6   5   6    20552.35    20104.34    766.95 o 
   7   5   6     1925.99     2634.14    452.61 o 
   8   5   6    33980.14    36605.49   1416.12 o 
   9   5   6    31680.46    33575.20   1495.74 o 
  10   5   6       41.22      158.56    855.49 o 
  11   5   6     3586.23     3405.51    685.06 o 
 -12   6   6     1477.80     3889.55    863.18 o 
 -11   6   6    34163.11    34761.23   3741.60 o 
 -10   6   6     7401.83     8542.68   1017.07 o 
  -9   6   6    30894.57    29175.75   1439.74 o 
  -8   6   6     8139.92     8472.60    709.00 o 
  -7   6   6    57664.57    57061.58   1574.73 o 
  -6   6   6     1481.69     2029.34    470.76 o 
  -5   6   6    29652.48    32977.20    890.05 o 
  -4   6   6    27808.50    26084.71    731.15 o 
  -3   6   6    42133.57    40573.48    970.61 o 
  -2   6   6     3894.30     4816.60    290.57 o 
  -1   6   6    16426.28    14714.39    533.22 o 
   0   6   6    56933.82    66879.61   1413.37 o 
   1   6   6     8615.41    11973.46    400.32 o 
   2   6   6   209442.17   211665.97   4410.97 o 
   3   6   6    48216.69    45458.74   1156.19 o 
   4   6   6    79726.34    84055.63   1727.19 o 
   5   6   6    41372.80    37434.65   1055.81 o 
   6   6   6    28702.05    28302.01   1108.10 o 
   7   6   6     1086.94     1402.12    403.61 o 
   8   6   6    59135.28    59098.04   1942.70 o 
   9   6   6     7769.51     8673.48    823.17 o 
  10   6   6    12755.61    12937.92   1040.34 o 
  11   6   6        4.20       22.01    514.75 o 
 -11   7   6     5225.37     6194.62    936.87 o 
 -10   7   6      138.04      959.95    626.99 o 
  -9   7   6     4052.49     5487.90    861.33 o 
  -8   7   6       49.15     -273.95    357.23 o 
  -7   7   6     2954.72     2941.65    427.91 o 
  -6   7   6     4104.58     4349.88    416.94 o 
  -5   7   6    24520.63    23053.57    723.99 o 
  -4   7   6      481.66      583.11    198.15 o 
  -3   7   6     4268.18     3016.56    265.92 o 
  -2   7   6      592.21      348.07    168.71 o 
  -1   7   6     5035.08     4127.24    291.01 o 
   0   7   6     4245.76     3437.95    284.27 o 
   1   7   6      205.03      206.00    134.07 o 
   2   7   6     2213.99     2074.74    194.29 o 
   3   7   6    18647.52    15088.03    443.35 o 
   4   7   6    87934.11    84424.84   1951.50 o 
   5   7   6     5468.07     4855.97    501.73 o 
   6   7   6     2556.67     3432.81    479.35 o 
   7   7   6    12685.75    13494.29    886.35 o 
   8   7   6     2748.61     2963.28    807.96 o 
   9   7   6     8892.00     8487.86   1426.72 o 
  10   7   6     4391.79     4971.72    952.96 o 
  11   7   6      102.32      646.09    537.49 o 
 -11   8   6     5135.16     5216.93    917.81 o 
 -10   8   6     4716.12     5654.25    920.73 o 
  -9   8   6    25537.94    24561.72   1575.62 o 
  -8   8   6     8604.58     9749.13    964.77 o 
  -7   8   6    34025.80    34401.16   1151.53 o 
  -6   8   6      899.78     1368.24    371.56 o 
  -5   8   6     1523.41     1576.54    332.49 o 
  -4   8   6   119109.60   116407.97   2396.18 o 
  -3   8   6    21800.11    21159.41    668.39 o 
  -2   8   6     3100.02     2958.10    337.10 o 
  -1   8   6    66765.23    68236.28   1517.72 o 
   0   8   6    81684.40    76388.70   1809.79 o 
   1   8   6    22427.26    27704.36    805.07 o 
   2   8   6    20648.02    24112.84    678.45 o 
   3   8   6    42960.29    39754.07    932.91 o 
   4   8   6     7622.25     7213.12    410.07 o 
   5   8   6     6808.38     5828.49    742.86 o 
   6   8   6       35.16     -101.53    316.15 o 
   7   8   6    12074.04    12257.41    869.09 o 
   8   8   6     9895.20    11765.38    915.46 o 
   9   8   6      439.28      274.19    473.50 o 
  10   8   6      167.99      999.85    528.04 o 
  11   8   6     5489.78     7049.56    861.82 o 
 -11   9   6      879.64     2764.43    807.65 o 
 -10   9   6     8670.38     9933.09   1133.16 o 
  -9   9   6     7348.05     6848.98    962.02 o 
  -8   9   6     8235.97    10202.31   1044.13 o 
  -7   9   6    17665.19    18330.08    878.49 o 
  -6   9   6     4731.53     4938.96    485.19 o 
  -5   9   6     1250.19     1578.82    320.60 o 
  -4   9   6      751.63      957.33    226.79 o 
  -3   9   6    33448.89    32231.75    889.22 o 
  -2   9   6    33320.84    36573.36    975.91 o 
  -1   9   6    26701.43    32146.27    893.39 o 
   0   9   6      561.14      697.83    239.32 o 
   1   9   6    10263.74    11816.16    534.47 o 
   2   9   6     2830.97     3479.68    293.15 o 
   3   9   6   142738.38   134317.05   2676.61 o 
   4   9   6     4669.19     4954.39    667.20 o 
   5   9   6    38569.42    36707.70   1328.70 o 
   6   9   6     1193.07      730.21    375.12 o 
   7   9   6    15188.82    13420.10    927.42 o 
   8   9   6     5872.91     5659.33    710.31 o 
   9   9   6      191.63      591.38    514.74 o 
  10   9   6     2921.43     2609.70    878.19 o 
  11   9   6       61.35       66.98    834.56 o 
 -11  10   6       21.47     -549.22    682.13 o 
 -10  10   6      619.21     2278.19    739.06 o 
  -9  10   6      497.26     1406.51    666.79 o 
  -8  10   6     2901.85     3382.16    739.19 o 
  -7  10   6     2035.48     2073.28    492.01 o 
  -6  10   6       30.76      539.74    384.93 o 
  -5  10   6     6492.55     6789.03    546.18 o 
  -4  10   6     7361.59     7980.26    562.08 o 
  -3  10   6   103094.60   103924.66   2227.71 o 
  -2  10   6     3473.85     4156.86    347.50 o 
  -1  10   6    41551.57    44969.95   1148.99 o 
   0  10   6    12303.90    12032.70    833.30 o 
   1  10   6      198.01     -115.03    191.46 o 
   2  10   6    29019.76    28247.86    821.92 o 
   3  10   6     6244.74     6153.68    521.79 o 
   4  10   6    15381.08    14167.79    952.79 o 
   5  10   6     2091.41     1532.31    406.51 o 
   6  10   6     7126.85     7547.40   1025.92 o 
   7  10   6     6685.02     7786.22    759.11 o 
   8  10   6     1403.59     2203.84    740.15 o 
   9  10   6    26052.67    25327.19   1450.92 o 
  10  10   6      262.46      941.19    614.08 o 
  11  10   6     5001.55     5346.03    908.46 o 
 -11  11   6      755.52      446.27    983.35 o 
 -10  11   6    10081.90    10224.78   2147.51 o 
  -9  11   6    11543.09    17368.00   1442.58 o 
  -8  11   6    30200.19    30431.62   1778.96 o 
  -7  11   6    21053.03    20141.93   1401.52 o 
  -6  11   6    12809.19    14944.36    818.10 o 
  -5  11   6     2428.19     2853.30    432.58 o 
  -4  11   6    28154.69    27620.72   1022.11 o 
  -3  11   6    51220.43    51852.79   1313.44 o 
  -2  11   6    31822.25    35228.54   1062.85 o 
  -1  11   6   120357.86   126677.16   2881.28 o 
   0  11   6      396.38      504.26    240.68 o 
   1  11   6      429.58      272.00    228.04 o 
   2  11   6      362.52      789.89    242.68 o 
   3  11   6     1618.50     2104.20    424.53 o 
   4  11   6    11716.69    11096.69    879.71 o 
   5  11   6      117.52       35.76    337.57 o 
   6  11   6     3155.45     4081.52    593.58 o 
   7  11   6    16542.47    14726.97   1337.42 o 
   8  11   6     2689.66     3820.55    682.86 o 
   9  11   6    10183.09     9961.24    973.10 o 
  10  11   6     4253.82     3444.80    739.96 o 
 -10  12   6     1412.90     3186.12    899.21 o 
  -9  12   6    16270.57    21612.72   2252.20 o 
  -8  12   6     3234.97     4227.02    868.17 o 
  -7  12   6    50784.68    54896.98   2330.79 o 
  -6  12   6      301.74       72.14    363.82 o 
  -5  12   6     7270.14     7934.28    649.49 o 
  -4  12   6    11264.11    10120.35    692.07 o 
  -3  12   6    50236.07    46752.48   1500.07 o 
  -2  12   6    44959.29    46425.05   1241.05 o 
  -1  12   6    80497.30    82163.20   2543.55 o 
   0  12   6      140.90      149.20    221.50 o 
   1  12   6    22245.79    23518.18    809.80 o 
   2  12   6    39730.18    41470.70   1332.35 o 
   3  12   6    24278.27    21969.31   1132.48 o 
   4  12   6    17555.70    16427.82    974.15 o 
   5  12   6     1007.63      275.19    394.06 o 
   6  12   6    19832.50    17983.62   1091.95 o 
   7  12   6      923.26      554.10    493.05 o 
   8  12   6    11998.47    13385.26   1085.93 o 
   9  12   6      132.06     -346.89    581.53 o 
  10  12   6    10746.91    11055.98   1153.67 o 
 -10  13   6      125.49      336.01    746.56 o 
  -9  13   6      175.62      242.08    659.00 o 
  -8  13   6      609.50     1740.59    737.35 o 
  -7  13   6    16409.82    19904.77   1473.00 o 
  -6  13   6     4875.27     4314.79    780.49 o 
  -5  13   6      905.82     1102.43    490.90 o 
  -4  13   6    28762.14    29086.20   1126.86 o 
  -3  13   6     6908.97     6676.92    609.11 o 
  -2  13   6    16471.88    17463.90    740.64 o 
  -1  13   6     1201.44     1373.93    300.12 o 
   0  13   6       31.17        6.61    423.33 o 
   1  13   6    22507.06    23579.69   1004.48 o 
   2  13   6       54.94     -273.14    324.06 o 
   3  13   6    31701.41    28563.28   2256.18 o 
   4  13   6    35192.76    34229.88   1391.01 o 
   5  13   6     2321.08     1846.02    522.67 o 
   6  13   6     7195.38     5853.62    716.56 o 
   7  13   6     6012.44     4772.64    715.84 o 
   8  13   6    30386.69    27283.49   1494.51 o 
   9  13   6       91.35      630.25    565.22 o 
  10  13   6    25707.27    25884.39   1607.27 o 
 -10  14   6     8575.04     8566.93   1243.13 o 
  -9  14   6      663.11     1773.07    767.29 o 
  -8  14   6    18820.77    21466.81   1755.21 o 
  -7  14   6     5924.41     9649.95   1133.16 o 
  -6  14   6    25680.96    24534.63   1591.92 o 
  -5  14   6       20.96      667.32    422.27 o 
  -4  14   6    25875.49    22232.85   1069.52 o 
  -3  14   6     6391.28     6295.86    613.44 o 
  -2  14   6     4671.87     3744.00    505.16 o 
  -1  14   6    15556.16    17920.61    907.33 o 
   0  14   6     1834.65     1863.67    357.54 o 
   1  14   6     8955.15    10204.58    961.71 o 
   2  14   6      142.99      173.79    413.96 o 
   3  14   6     1081.98     1957.74    498.99 o 
   4  14   6    11358.93    12372.12    996.56 o 
   5  14   6    10804.86    13827.30   1009.69 o 
   6  14   6     7019.70     7533.28    810.55 o 
   7  14   6     9937.42    11336.99    971.80 o 
   8  14   6      259.04      288.52    555.92 o 
   9  14   6     2144.01     1686.22    906.04 o 
  -9  15   6      648.46     1268.40    762.68 o 
  -8  15   6     3595.57     4289.43    940.80 o 
  -7  15   6    15165.86    16795.13   1428.99 o 
  -6  15   6     3947.41     3089.47    777.38 o 
  -5  15   6     6523.75     6456.40    773.73 o 
  -4  15   6      294.89     -389.95    398.88 o 
  -3  15   6      247.77      535.03    435.11 o 
  -2  15   6     2601.94     3490.83    527.86 o 
  -1  15   6    18091.42    17803.65   1097.40 o 
   0  15   6     1894.27     2783.40    407.52 o 
   1  15   6    31184.40    34366.71   1579.04 o 
   2  15   6     1427.85      752.99    459.37 o 
   3  15   6    11374.85    10055.90    931.67 o 
   4  15   6     3040.31     2971.70    584.25 o 
   5  15   6    11128.48    10535.73    929.89 o 
   6  15   6        3.98      591.95    541.24 o 
   7  15   6    19060.87    18775.32   1275.97 o 
   8  15   6     1187.55     1207.93    583.51 o 
   9  15   6     4587.75     3283.38    797.47 o 
  -9  16   6       55.63    -1035.55    690.37 o 
  -8  16   6      489.09      799.34    715.45 o 
  -7  16   6     2247.01     1569.15    698.45 o 
  -6  16   6     2334.90     2671.55    807.34 o 
  -5  16   6    12621.55    13406.06   1254.18 o 
  -4  16   6     1140.84     1396.30    508.00 o 
  -3  16   6     2695.88     3237.99    574.51 o 
  -2  16   6     1284.02      886.37    442.94 o 
  -1  16   6      562.24      416.68    410.83 o 
   0  16   6       40.02       82.03    392.04 o 
   1  16   6     6039.23     6713.54    772.56 o 
   2  16   6      221.85     -294.98    535.21 o 
   3  16   6     1644.96     1502.90    563.42 o 
   4  16   6       83.70     -363.84    709.57 o 
   5  16   6     8024.79     7860.36    880.24 o 
   6  16   6     1687.76     1479.40    601.88 o 
   7  16   6    13734.88    13499.93   1113.24 o 
   8  16   6      151.39      835.05    853.97 o 
   9  16   6        8.40       91.49    613.42 o 
  -8  17   6    24193.44    24558.25   1846.46 o 
  -7  17   6     6180.47     7811.02   1106.65 o 
  -6  17   6     5375.77     7673.39   1179.34 o 
  -5  17   6    19364.18    20121.58   1533.00 o 
  -4  17   6     2603.04     3284.74    739.04 o 
  -3  17   6     2867.05     2410.69    558.70 o 
  -2  17   6    11579.37    12561.93    891.11 o 
  -1  17   6    70653.74    70045.30   2598.00 o 
   0  17   6     1384.45      216.59    458.42 o 
   1  17   6    59678.06    59016.82   2066.03 o 
   2  17   6    11523.56    13404.74   1215.48 o 
   3  17   6    49264.31    51611.73   1960.31 o 
   4  17   6      147.38     -286.94    516.20 o 
   5  17   6     5569.96     3621.65    706.01 o 
   6  17   6      104.88     -152.39    521.94 o 
   7  17   6    13679.73    13519.91   1179.30 o 
   8  17   6       36.09     -823.02    576.56 o 
  -8  18   6     6011.36     6881.17   1168.18 o 
  -7  18   6     6618.50     8684.63   1495.80 o 
  -6  18   6     2109.47     3459.68    877.26 o 
  -5  18   6     6408.32     7310.39   1043.44 o 
  -4  18   6     4667.81     6180.21    829.92 o 
  -3  18   6    37508.68    36128.16   1613.09 o 
  -2  18   6     4654.49     4002.06    618.43 o 
  -1  18   6    21764.16    23464.27   2390.46 o 
   0  18   6     3249.45     2438.99    804.40 o 
   1  18   6    27857.12    28278.08   1433.37 o 
   2  18   6       26.16      206.79    530.32 o 
   3  18   6    22549.75    24307.90   1865.36 o 
   4  18   6     4031.68     4285.13    761.29 o 
   5  18   6      160.28      441.34    593.63 o 
   6  18   6      308.45       95.63    576.22 o 
   7  18   6      991.03     1161.63    640.52 o 
   8  18   6     3048.99     3504.51   1073.45 o 
  -7  19   6     2052.00     3238.22    919.18 o 
  -6  19   6     1425.79     3650.02    916.20 o 
  -5  19   6     1996.99     2144.26    773.27 o 
  -4  19   6     4282.23     3095.46   1403.97 o 
  -3  19   6      123.77      141.40    560.02 o 
  -2  19   6      422.22      310.86    495.85 o 
  -1  19   6      672.89     -363.61    739.22 o 
   0  19   6    21735.23    25844.58   1754.70 o 
   1  19   6    18029.33    19731.90   1348.13 o 
   2  19   6      220.98     -505.01    512.63 o 
   3  19   6    15966.79    15650.54   1198.96 o 
   4  19   6     4619.19     5328.03    838.14 o 
   5  19   6     1412.89       75.45    551.70 o 
   6  19   6     5390.90     3937.99    817.80 o 
   7  19   6     1723.30     1725.35    758.22 o 
  -6  20   6     7752.64     7184.51   1100.34 o 
  -5  20   6        0.41       37.62    706.06 o 
  -4  20   6     2414.43     2678.94    814.85 o 
  -3  20   6    10849.08    12767.96   1114.49 o 
  -2  20   6     2786.38     3073.97    934.64 o 
  -1  20   6     8938.14     9054.91   1168.15 o 
   0  20   6      231.24     -238.22    692.23 o 
   1  20   6      267.41      718.91   1452.98 o 
   2  20   6       98.62      143.10    560.91 o 
   3  20   6       14.66      128.02    570.22 o 
   4  20   6     1612.27      342.75    606.61 o 
   5  20   6      858.67      575.79    642.62 o 
   6  20   6     2571.23     4292.35   1312.84 o 
  -6  21   6    10815.99    12443.85   1422.62 o 
  -5  21   6       10.66      -27.53    732.81 o 
  -4  21   6     2311.72     1389.11    800.54 o 
  -3  21   6    18733.22    17560.24   1493.65 o 
  -2  21   6     4038.44     5853.79   1295.91 o 
  -1  21   6     4630.34     5107.22   1211.20 o 
   0  21   6      222.15     -166.39    714.61 o 
   1  21   6    13367.25    12227.71   1386.72 o 
   2  21   6      859.57      377.98    751.98 o 
   3  21   6    11697.91    11919.82   1503.68 o 
   4  21   6     2155.33     2032.25    699.47 o 
   5  21   6    16337.75    16814.56   2270.83 o 
  -4  22   6     8300.66     7559.11   1147.77 o 
  -3  22   6     3991.14     6533.12   2053.27 o 
  -2  22   6     7337.34     7651.09   2171.76 o 
  -1  22   6      350.44      114.27   1065.43 o 
   0  22   6      466.41      864.04   1099.92 o 
   1  22   6      221.39    -1021.73    726.76 o 
   2  22   6     1625.66      900.45    800.85 o 
   3  22   6       68.26      416.22    613.17 o 
   4  22   6        7.01      125.86    653.04 o 
  -3  23   6      361.47     1401.00   1528.94 o 
  -2  23   6      263.92     -230.70   1564.59 o 
  -1  23   6     8621.80     6153.96   1358.97 o 
   0  23   6      537.20      955.56   1020.45 o 
   1  23   6    15459.56    15389.28   2904.44 o 
   2  23   6      289.89      462.87    926.55 o 
   3  23   6    26133.52    25237.51   1994.37 o 
 -12   1   7     4599.71     8286.47   1929.53 o 
 -11   1   7      130.82     -584.38    702.17 o 
 -10   1   7     4073.74     4826.17    656.37 o 
  -9   1   7      988.92     1393.91    342.84 o 
  -8   1   7    10190.28    11242.69    593.94 o 
  -7   1   7      202.83      112.81    215.33 o 
  -6   1   7     5823.75     7129.13    439.11 o 
  -5   1   7     1201.89     1059.22    203.55 o 
  -4   1   7     1650.29     2236.26    205.18 o 
  -3   1   7    22354.22    24601.48    601.21 o 
  -2   1   7      315.01       82.17     82.24 o 
  -1   1   7    14226.03    14706.91    479.08 o 
   0   1   7     7713.69     8526.29    267.43 o 
   1   1   7     4773.49     5082.77    223.74 o 
   2   1   7     4488.82     5222.48    328.59 o 
   3   1   7    32262.80    35825.00    825.96 o 
   4   1   7     8038.88     7279.76    347.93 o 
   5   1   7     3360.06     3800.06    299.51 o 
   6   1   7    29108.35    28159.74    808.68 o 
   7   1   7    88917.66    87986.12   1951.50 o 
   8   1   7      169.83      209.19    325.31 o 
   9   1   7    48656.07    44320.90   1591.62 o 
  10   1   7      936.09      992.02    952.18 o 
  11   1   7     6575.08     5305.06   1030.38 o 
  12   1   7     2373.94     2864.93   1254.19 o 
 -12   2   7      640.67      377.52   1287.75 o 
 -11   2   7     1059.71     1319.22   1754.40 o 
 -10   2   7      517.32      273.05    456.66 o 
  -9   2   7    10070.10     8507.77    629.86 o 
  -8   2   7    27105.63    27316.58    912.65 o 
  -7   2   7    12177.64    14746.63    665.87 o 
  -6   2   7     4447.07     5214.31    489.55 o 
  -5   2   7   209750.45   207876.72   4321.58 o 
  -4   2   7    61422.55    62275.70   1330.31 o 
  -3   2   7    58436.56    60503.98   1257.44 o 
  -2   2   7    51265.11    55730.01   1140.53 o 
  -1   2   7     5299.15     6791.83    311.64 o 
   0   2   7   139228.80   164535.14   3067.70 o 
   1   2   7    63066.56    59839.69   1213.56 o 
   2   2   7   152972.97   150956.30   2852.14 o 
   3   2   7     1097.44     1678.49    183.24 o 
   4   2   7    47393.84    43779.39   1007.72 o 
   5   2   7     2671.30     3046.58    281.38 o 
   6   2   7      574.06      497.87    214.73 o 
   7   2   7     9059.42     9836.13    527.81 o 
   8   2   7     6087.59     7425.10   1350.92 o 
   9   2   7    11948.15    15256.28   1106.44 o 
  10   2   7     4144.10     5840.38   1007.82 o 
  11   2   7     6159.45     9521.79   1868.70 o 
  12   2   7    10539.77    13748.24   2913.16 o 
 -12   3   7        9.94     1113.67   1285.65 o 
 -11   3   7    37153.64    33547.71   1793.07 o 
 -10   3   7      184.74      389.44    442.92 o 
  -9   3   7    83397.63    77193.33   3120.71 o 
  -8   3   7     6337.51     7286.12    609.22 o 
  -7   3   7    14909.64    14219.71    608.08 o 
  -6   3   7       84.55       80.88    192.77 o 
  -5   3   7      981.47     1104.45    234.45 o 
  -4   3   7     1667.61     2580.42    241.71 o 
  -3   3   7     5589.24     4578.65    248.22 o 
  -2   3   7    13792.85    18752.41    537.44 o 
  -1   3   7    32599.29    35923.72    805.68 o 
   0   3   7     7208.21     7856.01    279.17 o 
   1   3   7      541.25      681.54    146.64 o 
   2   3   7   174431.13   192979.72   3609.63 o 
   3   3   7      934.60      631.69    129.69 o 
   5   3   7     9811.31     8342.15    398.28 o 
   6   3   7    60664.20    57281.91   1469.50 o 
   7   3   7    34380.51    32586.25   1170.84 o 
   8   3   7    18920.58    19594.08   3001.38 o 
   9   3   7    27944.14    32010.99   1370.57 o 
  10   3   7    10754.80     9554.37    887.50 o 
  11   3   7      268.13      906.44    718.46 o 
  12   3   7     2750.94     4338.61   3416.52 o 
 -12   4   7        5.20     -985.74   1245.80 o 
 -11   4   7     6143.28     7369.75   1477.04 o 
 -10   4   7     1551.54     2971.10    570.93 o 
  -9   4   7     6121.12     5818.17    744.15 o 
  -8   4   7     2640.22     4166.76    487.41 o 
  -7   4   7     8710.33     9909.84    517.70 o 
  -6   4   7     1299.19     1021.95    240.34 o 
  -5   4   7    45354.53    41485.81   1016.27 o 
  -4   4   7    51941.44    49643.85   1188.69 o 
  -3   4   7    89541.27    91106.63   1995.52 o 
  -2   4   7    45133.29    43397.31    969.15 o 
  -1   4   7     4190.08     5764.90    275.64 o 
   0   4   7     7246.86     6045.24    331.56 o 
   1   4   7     4459.35     4674.49    236.83 o 
   2   4   7    41953.45    40913.38   1031.80 o 
   3   4   7    22347.56    20752.68    632.33 o 
   4   4   7     1664.07     2391.11    239.20 o 
   5   4   7    15158.50    13420.71    524.47 o 
   6   4   7       35.64      454.95    206.91 o 
   7   4   7     6450.61     6461.83    617.66 o 
   8   4   7      282.97      661.15    395.02 o 
   9   4   7     1286.88     2284.07    518.02 o 
  10   4   7     2718.19     4291.70    680.93 o 
  11   4   7     2034.95     2726.01    935.79 o 
  12   4   7     1404.32     1335.23    868.26 o 
 -12   5   7       76.78     1170.30   1407.30 o 
 -11   5   7      479.38      464.40    628.79 o 
 -10   5   7     2107.26     3866.15    712.16 o 
  -9   5   7      557.22      749.76    426.23 o 
  -8   5   7      587.54      276.79    298.64 o 
  -7   5   7     3939.04     3881.87    440.52 o 
  -6   5   7     3526.92     3324.18    371.42 o 
  -5   5   7     2425.89     2058.32    250.42 o 
  -4   5   7     2672.59     2220.52    239.68 o 
  -3   5   7   107181.46    97984.37   1982.50 o 
  -2   5   7   104332.81   109204.71   2370.63 o 
  -1   5   7    32337.78    29297.00    733.79 o 
   0   5   7     6325.07     6418.55    349.45 o 
   1   5   7    61694.39    67352.17   1385.57 o 
   2   5   7      346.80      352.43    155.88 o 
   3   5   7    20691.45    24979.80    742.50 o 
   4   5   7     1217.81     1603.92    183.38 o 
   5   5   7    15620.12    16922.30    601.22 o 
   6   5   7     1549.54     2324.79    402.74 o 
   7   5   7     3175.19     2352.42    460.81 o 
   8   5   7     4362.01     4929.13    794.94 o 
   9   5   7    15162.22    17891.50   1111.78 o 
  10   5   7     1782.00     2207.42    592.73 o 
  11   5   7     4096.35     3330.07   1036.21 o 
 -11   6   7        2.24     -134.51    576.79 o 
 -10   6   7    29664.71    26476.28   1977.74 o 
  -9   6   7    10803.29    11513.91    881.62 o 
  -8   6   7     1608.50     1688.02    447.00 o 
  -7   6   7     1332.50     1569.49    330.36 o 
  -6   6   7        2.82      184.29    209.92 o 
  -5   6   7     8830.52     7351.07    757.76 o 
  -4   6   7    79435.61    79584.85   2303.51 o 
  -3   6   7     5802.01     7825.50    532.76 o 
  -2   6   7    49220.41    53145.24   1327.94 o 
  -1   6   7    56185.99    54946.86   1223.19 o 
   0   6   7      486.03      714.63    176.72 o 
   1   6   7    32986.64    39541.31    911.04 o 
   2   6   7       62.33      208.75    167.32 o 
   3   6   7   168744.09   177108.20   3767.97 o 
   4   6   7    29337.42    27170.25    691.60 o 
   5   6   7      782.84     1098.75    221.77 o 
   6   6   7     9643.78     9574.69    702.74 o 
   7   6   7      881.73      793.96    386.73 o 
   8   6   7    22014.38    22462.44   1158.94 o 
   9   6   7     1137.83     1233.12    513.73 o 
  10   6   7       35.74     -371.45    458.67 o 
  11   6   7      209.14      457.82    537.26 o 
 -11   7   7     4676.38     2983.64    944.74 o 
 -10   7   7        8.83      222.19    596.12 o 
  -9   7   7     4643.59     4636.37    648.26 o 
  -8   7   7     3157.89     3313.32    774.96 o 
  -7   7   7     5915.95     5831.66    515.92 o 
  -6   7   7     1921.79     2014.38    330.75 o 
  -5   7   7     3363.54     4186.06    344.11 o 
  -4   7   7    17767.40    15681.04    610.45 o 
  -3   7   7    19640.08    19490.02    787.25 o 
  -2   7   7    14022.12    11687.67    475.86 o 
  -1   7   7   150946.59   150468.50   3235.80 o 
   0   7   7      217.98      281.31    153.59 o 
   1   7   7    71062.91    69021.99   1469.33 o 
   2   7   7    19389.23    15827.02    501.65 o 
   3   7   7    29087.18    22854.77    732.16 o 
   4   7   7    19014.86    17516.21    632.67 o 
   5   7   7    10431.71     9358.24    659.61 o 
   6   7   7      182.48      283.16    321.65 o 
   7   7   7    37829.27    31827.88   1277.26 o 
   8   7   7     4676.66     4675.51    629.48 o 
   9   7   7    46668.40    43670.62   1702.35 o 
  10   7   7     1704.57     1135.79    726.23 o 
  11   7   7    22953.57    24392.28   1473.34 o 
 -11   8   7        3.41     1397.08   1936.87 o 
 -10   8   7      264.07      882.73    624.19 o 
  -9   8   7     2510.01     3429.35    739.86 o 
  -8   8   7    16317.58    17925.31   1086.16 o 
  -7   8   7     6946.86     8592.27    626.61 o 
  -6   8   7    25382.59    24292.43   1070.61 o 
  -5   8   7    38614.98    39492.65   1184.11 o 
  -4   8   7   169858.38   159571.78   3184.24 o 
  -3   8   7      173.50      851.17    216.03 o 
  -2   8   7   221915.34   240369.02   4615.47 o 
  -1   8   7    69409.52    70848.32   1572.17 o 
   0   8   7    13878.37    18326.68    599.32 o 
   1   8   7   193544.09   178297.75   3455.76 o 
   2   8   7    35853.68    32006.01    973.90 o 
   3   8   7    11613.19    11097.69    520.71 o 
   4   8   7    33959.66    30819.54   1238.43 o 
   5   8   7     5817.87     6143.00    569.91 o 
   6   8   7      220.93      300.03    365.08 o 
   7   8   7     7787.48     8823.47    758.02 o 
   8   8   7    30294.78    30103.42   1377.09 o 
   9   8   7    35895.52    32705.18   1493.90 o 
  10   8   7    11932.25    10325.71    969.16 o 
  11   8   7    10939.25    13394.29   1140.28 o 
 -11   9   7     8227.92     9857.24   1941.06 o 
 -10   9   7     6417.15     6536.92    987.13 o 
  -9   9   7     1815.31     2335.59    712.79 o 
  -8   9   7        1.08      -39.35    406.18 o 
  -7   9   7     3318.76     4006.53    563.99 o 
  -6   9   7       74.32      226.06    296.88 o 
  -5   9   7    24255.94    23958.45   1137.28 o 
  -4   9   7    32167.84    35022.39    961.52 o 
  -3   9   7      277.75      331.93    207.29 o 
  -2   9   7     6593.45     9815.17    484.30 o 
  -1   9   7    87594.46    79603.84   1752.79 o 
   0   9   7    37105.57    37029.13    972.88 o 
   1   9   7     2027.11     1973.14    257.88 o 
   2   9   7     1442.38     2098.70    264.45 o 
   3   9   7    16084.92    14785.04    534.15 o 
   4   9   7     4635.31     6727.75    580.35 o 
   5   9   7      438.16      904.90    369.13 o 
   6   9   7    16266.91    16186.94    958.52 o 
   7   9   7      544.99     1010.44    436.94 o 
   8   9   7     2315.43     2382.78    567.23 o 
   9   9   7     2040.80     3023.04    626.97 o 
  10   9   7     1881.78     1323.63    569.11 o 
  11   9   7      188.98      709.13    810.69 o 
 -11  10   7     1847.60     2712.43    814.20 o 
 -10  10   7    10682.32    10351.90   1211.04 o 
  -9  10   7      371.08      413.03    621.73 o 
  -8  10   7        2.79     -344.41    611.11 o 
  -7  10   7      514.86      696.80    413.89 o 
  -6  10   7    15723.20    15315.54    802.50 o 
  -5  10   7     5042.07     4703.80    480.63 o 
  -4  10   7      609.20     1229.73    314.32 o 
  -3  10   7     7620.13     7737.92    458.27 o 
  -2  10   7     4849.49     6339.73    421.98 o 
  -1  10   7     6260.38     6726.35    415.72 o 
   0  10   7    12611.74    14123.10    572.07 o 
   1  10   7    34023.70    30531.67    865.76 o 
   2  10   7    27895.90    24025.69    749.09 o 
   3  10   7    18544.24    20319.31   1732.33 o 
   4  10   7      195.01      247.97    345.40 o 
   5  10   7      332.22      151.35    360.26 o 
   6  10   7     1633.10     1164.75    433.39 o 
   7  10   7    14983.81    16162.71   1035.46 o 
   8  10   7    79910.41    78664.11   2512.46 o 
   9  10   7     2295.64     1388.91    571.88 o 
  10  10   7     3719.10     3148.36    934.80 o 
  11  10   7     5799.93     6450.90    875.91 o 
 -10  11   7     5133.09     6249.30   1016.91 o 
  -9  11   7      360.75      302.12    623.65 o 
  -8  11   7    29991.59    29977.69   1759.78 o 
  -7  11   7      807.98     1411.90    502.01 o 
  -6  11   7    40723.68    41681.45   1352.82 o 
  -5  11   7      957.08     1454.09    383.05 o 
  -4  11   7    34163.98    32413.75   1121.11 o 
  -3  11   7    17905.65    18870.33    710.90 o 
  -2  11   7    20272.01    18277.27    704.11 o 
  -1  11   7       96.76      581.76    240.24 o 
   0  11   7    22710.14    22328.53    846.32 o 
   1  11   7   151207.44   156369.17   3177.71 o 
   2  11   7    12253.41    13631.31    596.76 o 
   3  11   7     1441.49     1805.33    419.70 o 
   4  11   7     1559.54      878.39    446.51 o 
   5  11   7     2014.24     1469.24    442.91 o 
   6  11   7    14168.17    15001.40    990.12 o 
   7  11   7      157.62      190.22    445.94 o 
   8  11   7       41.41      511.85    511.96 o 
   9  11   7     5302.01     4625.17    735.38 o 
  10  11   7     1129.98     1992.56    820.37 o 
 -10  12   7    20639.54    20408.55   1666.65 o 
  -9  12   7     7671.77     7765.53   1058.81 o 
  -8  12   7     6983.74     6275.93    966.33 o 
  -7  12   7     1731.87     1682.20    841.33 o 
  -6  12   7     1448.69     2254.22    529.93 o 
  -5  12   7    26878.48    27171.27   1202.33 o 
  -4  12   7       73.36      -30.68    310.16 o 
  -3  12   7     2806.54     3253.99    448.05 o 
  -2  12   7        2.87      -44.47    256.90 o 
  -1  12   7     3533.21     4039.34    379.30 o 
   0  12   7      793.11      838.42    303.88 o 
   1  12   7    60234.66    58663.80   1441.52 o 
   2  12   7      998.26     1130.00    389.23 o 
   3  12   7    68240.66    66944.09   2072.22 o 
   4  12   7     5439.18     5044.95    989.45 o 
   5  12   7    57986.58    56974.38   2913.08 o 
   6  12   7     5408.42     4770.85    654.97 o 
   7  12   7    22744.97    19786.67   1194.80 o 
   8  12   7     1687.57     2370.95    615.45 o 
   9  12   7     1173.09     1221.19    609.96 o 
  10  12   7       56.65      280.74    566.31 o 
 -10  13   7      104.53      366.29    743.21 o 
  -9  13   7      203.28      142.99    653.75 o 
  -8  13   7     6889.22     7903.53   1209.45 o 
  -7  13   7     2582.78     3947.24    911.54 o 
  -6  13   7    26327.01    25734.18   1586.99 o 
  -5  13   7     9206.52     9553.23    825.21 o 
  -4  13   7      403.02      472.93    370.26 o 
  -3  13   7       58.21       74.01    344.27 o 
  -2  13   7      640.48      443.50    279.57 o 
  -1  13   7     3693.82     4338.99    424.01 o 
   0  13   7     2377.31     2733.34    424.97 o 
   1  13   7      320.85       70.32    267.10 o 
   2  13   7     4442.13     4875.67    612.23 o 
   3  13   7     2009.45     1622.33    477.77 o 
   4  13   7     7979.93     7157.45    985.36 o 
   5  13   7    13372.74    13087.68    958.52 o 
   6  13   7    14293.09    15655.64   1079.59 o 
   7  13   7    32099.31    27242.28   1432.82 o 
   8  13   7     3644.55     3600.88    671.30 o 
   9  13   7    13018.57    12339.07   1095.83 o 
  10  13   7     3356.57     2324.40    727.38 o 
 -10  14   7     7754.88     8751.40   1649.95 o 
  -9  14   7     2696.01     2295.84    880.09 o 
  -8  14   7     1485.84     1907.12    737.09 o 
  -7  14   7     3852.64     4621.94   1069.13 o 
  -6  14   7    48185.55    44268.46   2049.33 o 
  -5  14   7     6632.95     6813.23    738.60 o 
  -4  14   7    30862.49    32480.14   1269.77 o 
  -3  14   7    31930.73    29585.14   1191.49 o 
  -2  14   7    21325.99    19788.87    950.56 o 
  -1  14   7   121221.93   119776.71   2635.27 o 
   0  14   7    12255.11    11815.89    923.48 o 
   1  14   7    20776.99    21504.90    971.09 o 
   2  14   7      839.53      851.39    487.23 o 
   3  14   7      167.02     -377.46    391.88 o 
   4  14   7     6297.65     5574.95    686.70 o 
   5  14   7    16572.27    17738.00   1129.25 o 
   6  14   7     2350.66     2247.60    575.21 o 
   7  14   7    39880.02    35935.86   1653.95 o 
   8  14   7      387.46      419.63    536.05 o 
   9  14   7      704.45      310.44    583.19 o 
  -9  15   7      620.11     1200.71   1032.43 o 
  -8  15   7     5456.34     3904.52    902.99 o 
  -7  15   7      487.64      466.41    931.64 o 
  -6  15   7     1426.92     1371.54    752.91 o 
  -5  15   7     7287.57     6878.02    934.40 o 
  -4  15   7     6840.52     8535.30    744.76 o 
  -3  15   7    48414.32    48060.31   1588.61 o 
  -2  15   7     6924.66     6380.11    639.35 o 
  -1  15   7     3400.41     3509.10    662.03 o 
   0  15   7    10886.58    11732.94   1240.08 o 
   1  15   7    18765.58    18939.81   1105.88 o 
   2  15   7     2286.19     2509.40    570.25 o 
   3  15   7    12113.97    12404.74    956.65 o 
   4  15   7       17.68     -360.21    433.90 o 
   5  15   7     2576.13     2311.59    606.10 o 
   6  15   7     1279.27      839.91    525.12 o 
   7  15   7      496.98      275.90    533.16 o 
   8  15   7     2726.79     1694.13    653.00 o 
   9  15   7      189.55        7.41    620.70 o 
  -9  16   7        1.47     -297.04    740.07 o 
  -8  16   7     1717.76     1064.74    750.05 o 
  -7  16   7     1380.56      760.32    736.07 o 
  -6  16   7     9859.28    11317.35   1214.78 o 
  -5  16   7     3218.11     3505.87    804.63 o 
  -4  16   7     3855.81     3119.71    575.06 o 
  -3  16   7     6029.79     7740.18    727.55 o 
  -2  16   7     1271.00     1189.18    492.24 o 
  -1  16   7      207.24      -92.13    506.69 o 
   0  16   7    18695.59    19649.81    993.87 o 
   1  16   7     4386.36     5125.14    694.75 o 
   2  16   7     2217.55     2389.68    573.24 o 
   3  16   7      644.44      343.83    474.69 o 
   4  16   7     8824.06     9290.46    914.12 o 
   5  16   7      917.88      829.74    543.84 o 
   6  16   7    17232.36    16324.06   1751.54 o 
   7  16   7     6449.89     8483.10    949.30 o 
   8  16   7    28750.88    28955.29   1655.57 o 
   9  16   7     1618.26      957.00    657.63 o 
  -8  17   7     2206.18     2255.94    862.54 o 
  -7  17   7     1335.00      891.43    776.69 o 
  -6  17   7     6916.95     7326.25   1066.46 o 
  -5  17   7    15300.92    19789.13   1525.79 o 
  -4  17   7    14953.49    18182.95   2300.98 o 
  -3  17   7    43419.00    44729.51   1596.43 o 
  -2  17   7     1806.36     1628.65    539.94 o 
  -1  17   7    12299.41    11232.06    849.72 o 
   0  17   7      261.76      504.70    503.79 o 
   1  17   7    15485.23    17664.68   1149.48 o 
   2  17   7      617.99     1219.10    760.88 o 
   3  17   7    23709.35    26931.88   1443.46 o 
   4  17   7      186.13     -278.73    522.57 o 
   5  17   7     1332.07     1016.38    574.53 o 
   6  17   7      546.46     -179.00    520.21 o 
   7  17   7      915.37     1018.74    615.27 o 
   8  17   7      781.98     1028.44    676.05 o 
  -8  18   7     5230.38     3541.33   1310.26 o 
  -7  18   7      287.94     1455.68    771.81 o 
  -6  18   7     1288.56     1167.80    727.57 o 
  -5  18   7      937.81     1523.40    760.93 o 
  -4  18   7     4832.12     5636.00    940.97 o 
  -3  18   7      858.62     1391.67    544.02 o 
  -2  18   7      775.98     1095.35    500.03 o 
  -1  18   7      730.85     1848.62    613.77 o 
   0  18   7     3002.28     3664.55    841.21 o 
   1  18   7    48731.91    48188.45   2617.81 o 
   2  18   7      689.22     1237.43    596.94 o 
   3  18   7    26157.45    24746.68   1928.48 o 
   4  18   7     2872.87      831.42   1090.70 o 
   5  18   7    12248.38     9747.71    995.76 o 
   6  18   7      243.52     -183.90    541.29 o 
   7  18   7     1649.57     2326.26    714.65 o 
  -7  19   7       25.29     -193.73    765.25 o 
  -6  19   7     4115.16     2742.45   1416.48 o 
  -5  19   7     1675.72     1121.66    735.49 o 
  -4  19   7     2677.94     3658.89    883.49 o 
  -3  19   7    12578.96    13559.83   1235.40 o 
  -2  19   7     9025.32    10410.89    979.85 o 
  -1  19   7      315.06      562.53    895.64 o 
   0  19   7     2306.88     3340.91    844.51 o 
   1  19   7     1714.44      466.07    552.17 o 
   2  19   7     4360.94     3447.66    714.21 o 
   3  19   7      329.05      579.00    597.17 o 
   4  19   7     2065.31     3005.80    706.93 o 
   5  19   7     9110.76    11087.54   1104.12 o 
   6  19   7     1744.19     1741.59    728.35 o 
   7  19   7       11.97       32.38    675.52 o 
  -6  20   7    12455.48    11449.82   2538.58 o 
  -5  20   7     2773.10     3403.96    943.06 o 
  -4  20   7     7128.28     8717.61   1147.49 o 
  -3  20   7     9422.24    11227.65   1228.81 o 
  -2  20   7     1565.38     3058.55   1022.43 o 
  -1  20   7    13441.51    11908.05   1329.45 o 
   0  20   7     1130.05      674.96    784.45 o 
   1  20   7    17050.63    17256.39   2489.43 o 
   2  20   7     1032.75     1256.21    636.12 o 
   3  20   7    35417.39    34937.30   1742.81 o 
   4  20   7       88.43      493.65    623.03 o 
   5  20   7    19670.19    20848.08   1464.24 o 
   6  20   7       15.72      370.80    671.52 o 
  -5  21   7     3631.70     2513.20    867.91 o 
  -4  21   7     9942.08    10955.85   1274.83 o 
  -3  21   7    13278.41    14064.12   1372.89 o 
  -2  21   7     1268.87     1719.57   1022.56 o 
  -1  21   7     8264.89     7985.19   1703.67 o 
   0  21   7       19.27      427.37    802.53 o 
   1  21   7     1944.21     2237.98    886.40 o 
   2  21   7     1640.77     1463.06    822.73 o 
   3  21   7     3704.08     5898.60    862.80 o 
   4  21   7     7312.65     8401.28   1018.77 o 
   5  21   7      469.89      318.90    659.04 o 
  -4  22   7      252.47      714.92    759.94 o 
  -3  22   7      654.44     3049.49   1820.47 o 
  -2  22   7     4235.42     2147.65   1654.78 o 
  -1  22   7      636.55     -243.54    869.81 o 
   0  22   7     8476.10    11401.66   1339.90 o 
   1  22   7     1324.80      875.33    805.28 o 
   2  22   7      140.75       34.80    749.64 o 
   3  22   7      706.09     2071.88    748.66 o 
   4  22   7     6432.13     4573.45    867.17 o 
  -3  23   7     8536.18     8567.51   2424.49 o 
  -2  23   7     9410.20     7531.44   2336.40 o 
  -1  23   7    10207.40     9336.51   1494.04 o 
   0  23   7     4315.90     3608.97    989.63 o 
   1  23   7     3139.04     4476.19   1046.95 o 
   2  23   7     3932.46     3095.22   1132.14 o 
   3  23   7     3426.92     5566.33   1923.50 o 
 -12   0   8     1125.26     2141.35   1459.73 o 
 -11   0   8   113759.93   119064.30   6770.12 o 
 -10   0   8     1008.97      127.94    887.16 o 
  -9   0   8    59031.91    59919.91   2172.24 o 
  -8   0   8    67856.73    64640.79   2592.42 o 
  -7   0   8    79033.68    75035.57   2403.85 o 
  -6   0   8    15826.95    13392.03    762.31 o 
  -5   0   8       59.21      331.24    242.40 o 
  -4   0   8     1480.60      908.71    230.48 o 
  -3   0   8    21358.22    13832.10    604.16 o 
  -2   0   8   146526.31   145569.08   3864.98 o 
  -1   0   8     8505.97     8352.06    412.40 o 
   0   0   8  1027993.56  1044932.44  32680.41 o 
   2   0   8   804494.00   905820.25  23027.31 o 
   3   0   8   242798.94   242342.42   6391.23 o 
   4   0   8    30653.12    41577.46   1384.74 o 
   5   0   8   115638.11   105725.27   3078.63 o 
   6   0   8    84108.78    83844.77   3400.92 o 
   7   0   8    42378.44    40513.75   1558.91 o 
   8   0   8    21314.93    22745.88   1183.91 o 
   9   0   8      305.51      549.50    903.94 o 
  10   0   8    34055.52    29167.29   2835.56 o 
  11   0   8       31.27      927.01   1052.85 o 
  12   0   8     6429.67     9618.26   1925.33 o 
 -12   1   8      162.52      815.85   1239.51 o 
 -11   1   8     5738.96     6241.59   1505.87 o 
 -10   1   8     1366.16      988.52    532.74 o 
  -9   1   8    14822.55    14736.03    841.18 o 
  -8   1   8     3743.88     3229.00    376.02 o 
  -7   1   8     2892.26     3350.38    338.37 o 
  -6   1   8      263.82      608.45    253.99 o 
  -5   1   8     1628.01      951.82    200.63 o 
  -4   1   8    95741.27   102818.23   2056.50 o 
  -3   1   8    79586.98    79130.44   1589.33 o 
  -2   1   8    67455.61    83687.30   1639.21 o 
   0   1   8   280129.03   278605.06   5100.39 o 
   1   1   8      256.30      198.71    109.37 o 
   2   1   8   118365.16   116595.47   2254.89 o 
   3   1   8    33476.93    24865.64    638.79 o 
   4   1   8     7499.77     9870.34    407.35 o 
   5   1   8     5220.27     6582.72    377.00 o 
   6   1   8     7664.03     7672.99    437.51 o 
   7   1   8     2840.88     4298.39    500.55 o 
   8   1   8     3853.60     4250.27    465.32 o 
   9   1   8     4281.53     5596.46    699.59 o 
  10   1   8      949.15     1121.99    757.86 o 
  11   1   8     8639.43     7576.40   1458.68 o 
  12   1   8      488.63    -1090.60    987.83 o 
 -12   2   8     1114.36      964.76   1384.22 o 
 -11   2   8     1524.49     3183.09    941.27 o 
 -10   2   8       24.03      -90.30    455.74 o 
  -9   2   8      236.47      706.63    395.07 o 
  -8   2   8      856.81      576.03    277.41 o 
  -7   2   8      236.32      587.64    243.77 o 
  -6   2   8     8468.87     9442.83    464.00 o 
  -5   2   8     7089.22     7293.83    378.10 o 
  -4   2   8     1014.47      879.73    165.53 o 
  -3   2   8      195.70      273.08    126.62 o 
  -1   2   8    17634.15    18506.21    575.32 o 
   0   2   8       12.58      204.22    110.44 o 
   2   2   8     1046.80      617.39    128.46 o 
   3   2   8     3706.36     2879.54    216.31 o 
   4   2   8    11492.05    13340.98    469.61 o 
   5   2   8     2637.32     2522.50    262.32 o 
   6   2   8     1719.56     2065.13    279.44 o 
   7   2   8    32892.39    33983.91    976.14 o 
   8   2   8    19444.70    19343.40   1002.12 o 
   9   2   8    46389.83    43478.59   1608.46 o 
  10   2   8      435.40     1214.34   1124.16 o 
  11   2   8    19083.00    20606.26   2232.59 o 
  12   2   8     1886.74     1025.13    928.56 o 
 -12   3   8     3282.96     1497.48   1398.91 o 
 -11   3   8      414.33      573.13    620.79 o 
 -10   3   8     8872.98     8710.34    809.89 o 
  -9   3   8    10168.72    10407.21    797.01 o 
  -8   3   8      569.84      901.77    325.95 o 
  -7   3   8     3382.74     4111.09    373.39 o 
  -6   3   8    12211.65    12400.15    728.94 o 
  -5   3   8   126135.03   125480.20   2795.01 o 
  -4   3   8      358.80      292.89    142.61 o 
  -3   3   8     1814.10     1681.80    168.99 o 
  -2   3   8    53634.98    55149.36   1167.58 o 
  -1   3   8    16776.36    14035.05    411.16 o 
   0   3   8    16097.97    20083.06    517.63 o 
   1   3   8     6595.85     5653.35    240.33 o 
   2   3   8    25008.23    27124.00    650.68 o 
   3   3   8     7755.69     6432.94    296.73 o 
   4   3   8      308.05       93.34    191.19 o 
   5   3   8     6636.16     7350.16    386.08 o 
   6   3   8    32879.40    32397.85    902.40 o 
   7   3   8      254.00      256.47    301.18 o 
   8   3   8    14115.49    14208.68   1063.15 o 
   9   3   8    10376.86     9433.43    829.98 o 
  10   3   8     1153.33     1051.81    519.78 o 
  11   3   8      430.33      332.99    730.11 o 
  12   3   8      921.30      950.12    859.33 o 
 -12   4   8     6297.02     7623.72   2032.29 o 
 -11   4   8     3648.58     6759.02    963.40 o 
 -10   4   8     4694.35     5610.42    722.11 o 
  -9   4   8     5938.79     7946.34    836.13 o 
  -8   4   8     4947.75     4544.25    616.66 o 
  -7   4   8     5802.04     6241.84    471.76 o 
  -6   4   8    36028.81    37761.86   1072.68 o 
  -5   4   8     6592.56     7304.09    420.32 o 
  -4   4   8    61404.09    61307.21   1443.45 o 
  -3   4   8     1812.25     3093.65    228.26 o 
  -2   4   8    87994.79    86202.33   1747.62 o 
  -1   4   8    64506.80    64463.31   1346.92 o 
   0   4   8    39426.98    42592.08    941.23 o 
   1   4   8      183.92      692.23    115.46 o 
   2   4   8     2783.22     3210.57    265.88 o 
   3   4   8    36778.92    40932.19   1067.27 o 
   4   4   8     5214.29     5985.83    308.60 o 
   5   4   8    16505.29    15850.92    832.97 o 
   6   4   8     3371.52     3328.44    364.55 o 
   7   4   8    82319.32    80247.88   2323.52 o 
   8   4   8     5308.20     7146.75    686.48 o 
   9   4   8    67430.04    64100.38   2104.82 o 
  10   4   8     2056.95     2123.93    588.22 o 
  11   4   8    51994.96    49834.48   2782.44 o 
 -12   5   8     3747.96     5367.02   1862.41 o 
 -11   5   8      222.85     1221.50    657.88 o 
 -10   5   8     7571.18     9999.93    902.52 o 
  -9   5   8    37251.41    37362.17   1755.07 o 
  -8   5   8      146.00      669.09    486.00 o 
  -7   5   8    28600.29    26073.69    917.40 o 
  -6   5   8    11711.45    12304.66    613.26 o 
  -5   5   8     8750.87     9075.24    558.10 o 
  -4   5   8   230960.41   236033.47   4481.22 o 
  -3   5   8    14378.56    19716.41    622.80 o 
  -2   5   8   216494.98   235219.95   4437.29 o 
  -1   5   8   356479.25   374176.75   6887.93 o 
   0   5   8   172822.80   177236.83   3367.12 o 
   1   5   8      498.19      996.33    142.45 o 
   2   5   8      220.81      402.57    177.81 o 
   3   5   8    24788.94    24723.95    750.29 o 
   4   5   8     5375.92     6621.78    315.00 o 
   5   5   8     1197.95      650.93    183.54 o 
   6   5   8       80.98      -12.22    279.00 o 
   7   5   8      130.19      425.46    356.41 o 
   8   5   8     5936.98     5586.74    648.57 o 
   9   5   8     6857.86     7517.51    804.85 o 
  10   5   8    11005.20    12697.77   1489.27 o 
  11   5   8     8082.08     8703.91    939.48 o 
 -11   6   8    36471.03    37995.22   2024.41 o 
 -10   6   8     1114.21     1657.06    612.37 o 
  -9   6   8    33047.03    30599.95   1535.11 o 
  -8   6   8     7338.36     8949.68    749.42 o 
  -7   6   8     9209.68     9361.81    800.07 o 
  -6   6   8     3750.62     3447.02    369.45 o 
  -5   6   8    21612.39    21657.26    691.36 o 
  -4   6   8      941.48     1027.78    212.57 o 
  -3   6   8      172.50      469.30    171.44 o 
  -2   6   8    94814.77    97198.85   2001.77 o 
  -1   6   8      581.60      397.31    191.74 o 
   0   6   8   154561.03   151954.66   2946.34 o 
   1   6   8     2066.22     2072.68    245.20 o 
   2   6   8    28905.18    32376.59    920.27 o 
   3   6   8    16389.91    13055.85    683.73 o 
   4   6   8   141686.92   140620.81   3085.46 o 
   5   6   8     8456.62     8003.52    464.85 o 
   6   6   8    24432.68    24501.32   1040.43 o 
   7   6   8      617.12      989.31    398.47 o 
   8   6   8     3600.84     5188.30    642.91 o 
   9   6   8     4967.67     4677.59    679.61 o 
  10   6   8    20250.37    21769.03   1315.48 o 
  11   6   8      679.14     1299.61    578.79 o 
 -11   7   8     4283.22     4723.70   1020.95 o 
 -10   7   8     2003.98     3452.22    942.50 o 
  -9   7   8      409.76     1112.55    498.13 o 
  -8   7   8      108.36      248.73    413.16 o 
  -7   7   8    10871.85    11420.46   1243.15 o 
  -6   7   8     3361.73     3500.60    393.65 o 
  -5   7   8     2361.30     2697.78    301.64 o 
  -4   7   8      986.58     1068.97    281.44 o 
  -3   7   8      268.15      213.83    183.99 o 
  -2   7   8    31005.47    38151.60   1057.60 o 
  -1   7   8    19971.64    15641.56    766.77 o 
   0   7   8    55235.48    52328.97   1189.94 o 
   1   7   8    23347.20    25401.15    687.62 o 
   2   7   8    53794.86    53011.19   1355.68 o 
   3   7   8     6793.80     6384.03    400.30 o 
   4   7   8     7714.64     7148.34    413.55 o 
   5   7   8    14872.03    12395.62    752.40 o 
   6   7   8     9509.01     9578.05    717.68 o 
   7   7   8      568.95      923.00    413.22 o 
   8   7   8    18503.29    18341.97   1091.54 o 
   9   7   8     3819.78     4890.25    695.81 o 
  10   7   8     2517.35     2849.28    667.20 o 
  11   7   8     4876.30     5428.88    778.65 o 
 -11   8   8     1891.93     2095.46    738.46 o 
 -10   8   8     3412.11     2539.38    884.99 o 
  -9   8   8      210.94      395.09    578.96 o 
  -8   8   8     2093.92     1933.86    492.67 o 
  -7   8   8    41010.06    39901.61   1476.84 o 
  -6   8   8     1948.42     2310.41    471.18 o 
  -5   8   8     1925.44     2047.56    330.28 o 
  -4   8   8    37026.08    34577.48    945.84 o 
  -3   8   8     8306.35    10070.91    483.54 o 
  -2   8   8    59592.59    64869.27   1485.86 o 
  -1   8   8    86607.19    91661.58   1948.29 o 
   0   8   8     3338.73     2277.45    255.54 o 
   1   8   8    95214.37    88842.84   1867.23 o 
   2   8   8    42357.73    40832.88    996.65 o 
   3   8   8     1119.08      787.41    227.66 o 
   4   8   8    43177.20    40386.07   1353.91 o 
   5   8   8    38028.20    34120.94   1566.52 o 
   6   8   8    52495.30    48111.52   1633.79 o 
   7   8   8    46388.14    45479.48   2967.37 o 
   8   8   8     5959.23     7238.74    764.17 o 
   9   8   8     4620.76     3472.96    664.59 o 
  10   8   8      790.53     1386.44    562.32 o 
  11   8   8      190.14     1676.56    612.31 o 
 -11   9   8      453.75     2750.05   1601.30 o 
 -10   9   8    37235.21    35511.13   3217.04 o 
  -9   9   8     6537.82     6504.51    936.27 o 
  -8   9   8    15074.90    13975.03    980.92 o 
  -7   9   8     3111.72     3028.19    540.74 o 
  -6   9   8     2220.16     2473.13    397.48 o 
  -5   9   8     4041.05     4101.27    431.96 o 
  -4   9   8      828.71      631.60    235.59 o 
  -3   9   8      302.49      491.87    226.52 o 
  -2   9   8     1759.15     1508.75    255.93 o 
  -1   9   8     3616.05     3753.61    332.24 o 
   0   9   8    58203.90    59642.77   1382.43 o 
   1   9   8   186228.48   189650.03   3699.03 o 
   2   9   8     5931.90     5996.05    495.70 o 
   3   9   8    24197.02    27928.84   1246.95 o 
   4   9   8    22073.16    21722.63   1754.57 o 
   5   9   8    23233.25    23394.76   1130.06 o 
   6   9   8    11889.05    11857.60    837.62 o 
   7   9   8    27199.25    27903.31   1671.32 o 
   8   9   8     2548.41     1866.96    563.84 o 
   9   9   8    11568.88    10985.54    981.51 o 
  10   9   8      698.98      629.21    820.68 o 
  11   9   8      313.16      473.55    596.76 o 
 -11  10   8     2517.99     5070.52   2256.71 o 
 -10  10   8     1020.43     1501.45    726.74 o 
  -9  10   8     1028.58      134.10    623.30 o 
  -8  10   8     4911.36     5364.42    862.75 o 
  -7  10   8       17.89      400.42    412.91 o 
  -6  10   8    26120.36    22714.34   1142.81 o 
  -5  10   8     3592.34     4006.05    453.49 o 
  -4  10   8    22113.25    23025.03    917.43 o 
  -3  10   8      256.49       37.21    214.42 o 
  -2  10   8     2196.89     2053.07    289.06 o 
  -1  10   8    16414.62    18068.14    734.36 o 
   0  10   8    20102.97    21037.15    718.13 o 
   1  10   8    25455.50    23861.29    748.18 o 
   2  10   8       24.61      278.16    210.15 o 
   3  10   8     1595.36     2448.79    414.42 o 
   4  10   8     7125.71     7072.61    652.53 o 
   5  10   8    16773.58    17893.08   1507.25 o 
   6  10   8     4974.44     4478.37    585.79 o 
   7  10   8    54493.78    51811.63   1837.03 o 
   8  10   8       85.29      917.23    521.54 o 
   9  10   8    18022.81    17514.41   1780.00 o 
  10  10   8       42.90      689.89    552.41 o 
 -10  11   8     6462.26     5904.88   1339.93 o 
  -9  11   8     2664.31     4839.58   1015.14 o 
  -8  11   8    14754.27    13748.80   1273.27 o 
  -7  11   8     9940.61    11594.90    911.98 o 
  -6  11   8    42850.85    39784.59   1532.43 o 
  -5  11   8    77170.10    72247.24   1951.05 o 
  -4  11   8    37975.76    36443.78   2205.65 o 
  -3  11   8    25700.76    26000.75    854.84 o 
  -2  11   8    47747.38    47077.63   1230.81 o 
  -1  11   8      150.92     -192.43    253.11 o 
   0  11   8    41189.25    42745.07   1139.97 o 
   1  11   8    48469.04    50134.12   1272.55 o 
   2  11   8    15886.33    16227.78    652.26 o 
   3  11   8    60582.57    54126.28   1745.88 o 
   4  11   8     6732.33     6696.66    640.87 o 
   5  11   8    36325.72    34641.38   1372.82 o 
   6  11   8     1381.24      552.01    553.68 o 
   7  11   8     1724.12     2456.55    571.34 o 
   8  11   8     4354.63     4279.67    700.57 o 
   9  11   8      760.39      562.26    551.45 o 
  10  11   8     4087.18     4129.01    755.24 o 
 -10  12   8     1399.10     1276.96    749.86 o 
  -9  12   8     6815.23     5213.62    926.28 o 
  -8  12   8     3661.04     3461.32    833.08 o 
  -7  12   8     1010.05      333.43    596.17 o 
  -6  12   8    45909.31    44790.98   1684.16 o 
  -5  12   8    60603.05    59425.43   2445.44 o 
  -4  12   8    14697.03    14490.98    823.39 o 
  -3  12   8     3912.79     4679.38    501.01 o 
  -2  12   8    13845.05    16154.06    698.43 o 
  -1  12   8     4141.70     3931.38    429.98 o 
   0  12   8    26966.54    26903.95   1023.87 o 
   1  12   8     2147.21     2268.51    329.79 o 
   2  12   8    13924.59    14237.48    875.74 o 
   3  12   8      724.33      739.42    394.55 o 
   4  12   8    43379.14    41533.80   1536.79 o 
   5  12   8      107.92      304.26    380.61 o 
   6  12   8     6475.97     7324.58    766.76 o 
   7  12   8     2358.03     2177.78    563.19 o 
   8  12   8     5053.66     3757.12    841.20 o 
   9  12   8       37.40      -97.92    565.21 o 
  10  12   8     2043.58     3339.81    741.18 o 
 -10  13   8     6402.62     5170.03   1012.73 o 
  -9  13   8      103.24      381.95    648.02 o 
  -8  13   8     2473.60     4496.03   1348.42 o 
  -7  13   8     6935.59     8453.44   1027.57 o 
  -6  13   8      545.41     1444.98    516.36 o 
  -5  13   8    11532.24    10964.46   1333.48 o 
  -4  13   8      424.83      458.50    444.50 o 
  -3  13   8    22517.21    21476.22   1002.54 o 
  -2  13   8        0.43     -173.37    264.83 o 
  -1  13   8     4001.55     4226.43    524.78 o 
   0  13   8     3837.21     4307.45    412.69 o 
   1  13   8    15458.90    14193.08    660.82 o 
   2  13   8     4513.63     3838.48    569.03 o 
   3  13   8       96.00     1189.75   1390.56 o 
   4  13   8       18.46     -451.71    354.96 o 
   5  13   8     6678.92     7635.45    767.72 o 
   6  13   8    38034.48    36569.40   1531.73 o 
   7  13   8     2520.07     1960.01    583.37 o 
   8  13   8    27124.27    26987.55   1502.07 o 
   9  13   8      919.20      874.84    595.68 o 
  10  13   8    12299.46    11409.27   1145.82 o 
  -9  14   8     5686.00     5714.26   1023.82 o 
  -8  14   8     3809.44     4326.95    893.74 o 
  -7  14   8     6874.61     9356.00   1108.54 o 
  -6  14   8     6713.98     6464.42   1083.97 o 
  -5  14   8    12040.02    11762.60    949.51 o 
  -4  14   8     1123.03     1104.73    443.88 o 
  -3  14   8    23546.10    24857.83   1103.91 o 
  -2  14   8     1754.40     1781.03    451.73 o 
  -1  14   8    20197.30    19615.18    899.97 o 
   0  14   8      328.05     1483.00    331.16 o 
   1  14   8    28063.34    26245.32   1137.96 o 
   2  14   8    60025.02    61404.07   2035.53 o 
   3  14   8    26064.14    25273.48   1246.91 o 
   4  14   8    12161.48    11824.28    998.07 o 
   5  14   8    31841.02    31022.52   1452.20 o 
   6  14   8     8796.69     8319.66    840.09 o 
   7  14   8      135.30      651.46    516.90 o 
   8  14   8      438.76     1558.62    612.49 o 
   9  14   8       52.99       98.76    572.59 o 
  -9  15   8     2516.55     2085.08    846.75 o 
  -8  15   8    21900.27    19073.08   1582.81 o 
  -7  15   8     1354.63     1280.32    675.21 o 
  -6  15   8    14341.37    11761.08   1197.50 o 
  -5  15   8     2736.12     3266.13    653.03 o 
  -4  15   8      466.76      -59.94    418.31 o 
  -3  15   8     6190.03     6222.18    672.66 o 
  -2  15   8     1254.72     2453.30    695.83 o 
  -1  15   8     4065.63     3806.36    527.31 o 
   0  15   8      681.72      998.60    348.41 o 
   1  15   8    10006.12     9253.70    821.87 o 
   2  15   8    14543.47    15056.28   1028.26 o 
   3  15   8    87325.94    90009.22   2737.90 o 
   4  15   8     5505.20     6122.65    753.15 o 
   5  15   8    49596.33    46420.68   1816.60 o 
   6  15   8       62.80      462.90    514.21 o 
   7  15   8     2182.10     1937.55    743.98 o 
   8  15   8       74.58      637.31    601.02 o 
   9  15   8     4250.13     4512.50    829.55 o 
  -9  16   8     2049.17     1296.94    815.89 o 
  -8  16   8     2401.93     3142.55   1212.93 o 
  -7  16   8     1503.99     -100.22    792.32 o 
  -6  16   8       15.05      152.18    679.63 o 
  -5  16   8     6153.75     5635.67    911.79 o 
  -4  16   8       88.72      489.22    539.43 o 
  -3  16   8      873.95      371.46    458.34 o 
  -2  16   8     1202.99     1010.70    546.96 o 
  -1  16   8     7835.97     7689.17    819.22 o 
   0  16   8      207.78     -344.70    442.40 o 
   1  16   8     4211.62     5444.39    694.40 o 
   2  16   8     1735.29     1555.53    698.38 o 
   3  16   8     7044.27     6477.93    783.49 o 
   4  16   8     5023.54     4544.90    717.52 o 
   5  16   8       33.08     -288.52    501.99 o 
   6  16   8        3.58     -709.13    472.75 o 
   7  16   8     4416.19     4391.77    775.77 o 
   8  16   8      279.98      365.77    634.26 o 
  -8  17   8     3868.91     5333.79   1272.35 o 
  -7  17   8      403.24      825.00    746.37 o 
  -6  17   8    32615.94    30577.51   1906.52 o 
  -5  17   8       15.11     -190.82    636.41 o 
  -4  17   8     3387.66     2869.34    678.96 o 
  -3  17   8    13510.72    12949.95    924.72 o 
  -2  17   8    13416.84    12553.48    884.62 o 
  -1  17   8    13129.12    14440.58   1080.67 o 
   0  17   8       48.61     -671.57    447.72 o 
   1  17   8    22717.69    22439.90   1275.64 o 
   2  17   8    18742.83    19909.97   1410.68 o 
   3  17   8    15094.75    14740.48   1387.84 o 
   4  17   8     4373.92     2690.83    655.94 o 
   5  17   8    37931.83    37325.07   1886.25 o 
   6  17   8      464.06      -44.63    526.28 o 
   7  17   8    15147.33    15526.40   1476.67 o 
   8  17   8       31.51     -590.97    600.42 o 
  -8  18   8     9516.58     9142.01   1528.54 o 
  -7  18   8     4020.67     4624.58   1223.00 o 
  -6  18   8    24052.21    23627.67   1756.71 o 
  -5  18   8    13061.88    14055.48   2286.98 o 
  -4  18   8    19930.73    19093.72   1485.17 o 
  -3  18   8     8333.08     7305.46    756.74 o 
  -2  18   8    23722.24    26459.13   1259.93 o 
  -1  18   8    12952.58    13189.68   1293.29 o 
   0  18   8    12727.98    14341.47   1348.96 o 
   1  18   8    16739.28    19309.80   1235.98 o 
   2  18   8     1870.91     2597.86    665.09 o 
   3  18   8      331.26      463.94    675.98 o 
   4  18   8     1016.28     -140.26    559.97 o 
   5  18   8       58.96      940.54    593.03 o 
   6  18   8      757.80      727.35    601.32 o 
   7  18   8     1637.59     2244.77    723.79 o 
  -7  19   8     4770.27     2977.41    908.81 o 
  -6  19   8       91.78     1198.68    773.51 o 
  -5  19   8     2659.00     2808.48   1102.42 o 
  -4  19   8    11370.91    11848.37   1274.70 o 
  -3  19   8    12910.18    14319.63   1299.30 o 
  -2  19   8    19368.07    21013.37   1172.18 o 
  -1  19   8     2023.05     1108.32    791.77 o 
   0  19   8      107.73      243.38    731.46 o 
   1  19   8     1594.63     2477.33    682.42 o 
   2  19   8     1747.21     1212.50    613.39 o 
   3  19   8       99.77      491.52    583.55 o 
   4  19   8     5105.69     3885.76   1112.66 o 
   5  19   8     9045.21     9710.79   1040.68 o 
   6  19   8    26792.09    30277.42   1739.69 o 
   7  19   8     4270.85     3473.11    861.25 o 
  -6  20   8     5372.12     4615.41    995.91 o 
  -5  20   8     4862.18     5620.92   1003.37 o 
  -4  20   8    12289.83    10676.23   1551.46 o 
  -3  20   8     9272.23     9557.13   1180.61 o 
  -2  20   8     3551.88     3590.14    967.81 o 
  -1  20   8     3665.18     4132.05   1725.17 o 
   0  20   8       14.73     -847.67    699.07 o 
   1  20   8    16149.39    17752.24   2025.46 o 
   2  20   8     1205.79     2089.56    686.60 o 
   3  20   8     5508.51     5258.41    829.63 o 
   4  20   8       31.87     -503.60    545.50 o 
   5  20   8       13.98       65.06    623.99 o 
   6  20   8      869.45     1222.48    729.93 o 
  -5  21   8      121.54      825.43    802.99 o 
  -4  21   8     4907.71     4607.14    961.79 o 
  -3  21   8     1485.79     1092.70   1329.69 o 
  -2  21   8      110.43      -33.56   1356.96 o 
  -1  21   8     4489.15     5123.68   1153.78 o 
   0  21   8     1446.76     1576.88   1132.11 o 
   1  21   8     1216.21     1445.98    818.80 o 
   2  21   8        4.43      175.04    716.13 o 
   3  21   8     8611.98     8196.03    970.19 o 
   4  21   8      117.26      994.04    740.45 o 
   5  21   8     4007.50     3278.83    825.81 o 
  -4  22   8      364.35     1584.45    802.37 o 
  -3  22   8      593.03     1237.41   1581.37 o 
  -2  22   8       30.21     1266.78   1572.98 o 
  -1  22   8     7259.78     8193.20   1242.19 o 
   0  22   8     1108.85     1199.44    819.23 o 
   1  22   8     9470.98     9680.11   1244.74 o 
   2  22   8      454.78     1557.13   1007.19 o 
   3  22   8      982.34      615.81    746.74 o 
   4  22   8      398.40      863.82    712.78 o 
  -3  23   8     1249.89     1665.26   1772.23 o 
  -2  23   8      464.55      484.48   1665.26 o 
  -1  23   8    16409.14    19855.23   3349.40 o 
   0  23   8      475.61     -285.43    982.70 o 
   1  23   8    18987.47    19771.07   1915.51 o 
   2  23   8      311.54     1775.15    949.39 o 
   3  23   8    18179.99    16148.32   1628.12 o 
 -12   1   9     3714.69     1812.08   1411.49 o 
 -11   1   9       24.47     -109.06    935.40 o 
 -10   1   9     3502.76     3277.91    665.32 o 
  -9   1   9      358.71      524.08    329.13 o 
  -8   1   9     2558.27     3063.84    367.24 o 
  -7   1   9        5.03      130.41    234.53 o 
  -6   1   9    19287.14    19876.14    655.83 o 
  -5   1   9   151955.50   152326.91   2993.19 o 
  -4   1   9    23429.72    25804.31    672.74 o 
  -3   1   9    28479.37    27480.74    883.23 o 
  -2   1   9   155285.50   173133.95   3244.83 o 
  -1   1   9      594.06     1504.93    144.97 o 
   0   1   9    15154.15    15985.06    438.81 o 
   1   1   9    38222.78    37497.93    844.78 o 
   2   1   9    48388.15    48681.85   1167.03 o 
   3   1   9    64850.11    67584.66   1614.52 o 
   4   1   9      501.67      583.07    176.02 o 
   5   1   9    17723.76    15395.87    891.99 o 
   6   1   9    15593.48    13613.31    563.41 o 
   7   1   9    39548.70    40514.63   1107.04 o 
   8   1   9     2612.74     3087.57    436.39 o 
   9   1   9    20835.57    19760.28   1283.75 o 
  10   1   9      302.81     -708.53   1178.69 o 
  11   1   9    30587.02    33233.91   3550.74 o 
  12   1   9     2110.88     3716.43   1409.39 o 
 -12   2   9      480.49     1308.49    902.12 o 
 -11   2   9     2953.82     2374.16   1197.56 o 
 -10   2   9     1769.45     1033.92    542.24 o 
  -9   2   9     4916.17     5137.29    657.49 o 
  -8   2   9    16012.09    15090.79    677.63 o 
  -7   2   9    17175.59    18007.29    751.58 o 
  -6   2   9      336.30      225.27    193.53 o 
  -5   2   9     3778.07     6487.95    366.45 o 
  -4   2   9    41925.71    49707.45   1278.11 o 
  -3   2   9    29074.09    31983.25    821.96 o 
  -2   2   9   285971.44   298375.91   6060.92 o 
  -1   2   9    36681.47    37006.98    947.28 o 
   0   2   9    32863.29    33470.19    758.21 o 
   1   2   9    33402.71    31476.40    738.16 o 
   2   2   9    15541.04    19036.23    525.18 o 
   3   2   9    14160.86    13922.68    546.98 o 
   4   2   9   282388.19   277684.19   6377.23 o 
   5   2   9     2628.60     1789.27    254.03 o 
   6   2   9    13680.88    12510.42    545.68 o 
   7   2   9     2958.17     2661.74    335.53 o 
   8   2   9     3556.25     4785.70    582.59 o 
   9   2   9     4087.62     4456.34    618.69 o 
  10   2   9    19597.09    19333.00   2481.12 o 
  11   2   9     2104.62     1868.88    832.35 o 
  12   2   9      742.57      984.22    860.29 o 
 -12   3   9      389.75     -448.82   1310.82 o 
 -11   3   9    77977.68    79072.09   2982.53 o 
 -10   3   9       56.08     -189.55    448.32 o 
  -9   3   9    78666.47    72968.02   3183.25 o 
  -8   3   9    16735.29    19344.34   1089.68 o 
  -7   3   9   132997.36   132486.05   2743.59 o 
  -6   3   9     8469.48     8633.28    457.89 o 
  -5   3   9   165293.50   166574.42   3610.54 o 
  -4   3   9    47716.21    51264.97   1159.54 o 
  -3   3   9    79357.51    94684.41   1895.43 o 
  -2   3   9    86199.61    79299.80   1808.52 o 
  -1   3   9    28511.00    26805.37    651.62 o 
   0   3   9    86170.68    90870.27   1800.28 o 
   1   3   9      159.85      267.30    105.72 o 
   2   3   9   173347.31   186302.45   3514.64 o 
   3   3   9    16274.33    14844.65    464.86 o 
   4   3   9   510855.72   530135.75   9702.00 o 
   5   3   9    27042.66    26792.24    899.51 o 
   6   3   9    92943.38    97934.73   2093.64 o 
   7   3   9     9279.60     9879.44    612.90 o 
   8   3   9    67614.84    66637.43   2084.97 o 
   9   3   9     2355.58     4290.30    630.60 o 
  10   3   9    27288.55    28379.67   1682.07 o 
  11   3   9     7618.10     6884.22   1222.12 o 
 -12   4   9      429.28      706.79   1377.93 o 
 -11   4   9      789.27     1798.49   1083.36 o 
 -10   4   9      786.77     1571.67    507.64 o 
  -9   4   9     7255.55     8097.55    833.02 o 
  -8   4   9      303.11     -195.63    482.84 o 
  -7   4   9    35244.55    34328.46    983.47 o 
  -6   4   9    33853.95    34002.26    927.22 o 
  -5   4   9     3693.48     3341.42    289.75 o 
  -4   4   9       43.37      326.33    159.61 o 
  -3   4   9      759.36     1739.33    188.14 o 
  -2   4   9     7626.48     9236.54    377.37 o 
  -1   4   9    28162.13    24260.85    625.38 o 
   0   4   9   151515.86   152752.73   2925.56 o 
   1   4   9     1504.29     1560.59    241.99 o 
   2   4   9    93694.09    97777.29   2187.09 o 
   3   4   9       54.83      561.02    186.67 o 
   4   4   9    53707.46    51056.80   1155.95 o 
   5   4   9     9432.74     8364.95    409.17 o 
   6   4   9    10323.06    10439.55    586.40 o 
   7   4   9      825.32      772.84    371.89 o 
   8   4   9     5614.74     3983.73    581.53 o 
   9   4   9     5023.50     6463.81    732.81 o 
  10   4   9      827.78      650.94    520.62 o 
  11   4   9    10612.84     9238.20   1356.61 o 
 -12   5   9     4943.88     3399.74   1734.48 o 
 -11   5   9     8806.70    10543.19   1459.83 o 
 -10   5   9     5681.51     6373.06    740.66 o 
  -9   5   9    22183.60    22652.29   1192.99 o 
  -8   5   9    10358.38    11110.74    919.50 o 
  -7   5   9     1243.90      678.60    396.06 o 
  -6   5   9     9881.11    11741.40    573.56 o 
  -5   5   9     3555.00     2919.05    336.45 o 
  -4   5   9     2547.14     1758.91    227.24 o 
  -3   5   9   117411.46   112483.46   2267.04 o 
  -2   5   9    25701.96    24499.03    673.75 o 
  -1   5   9    89519.78    89231.66   1823.31 o 
   0   5   9    96293.70   102433.17   2050.59 o 
   1   5   9     9862.88    10644.77    566.66 o 
   2   5   9   179108.63   181981.63   3853.77 o 
   3   5   9    31988.57    31012.56    900.22 o 
   4   5   9    79813.99    81959.54   1860.32 o 
   5   5   9     4669.50     4340.38    470.74 o 
   6   5   9    12036.38    10943.89    732.30 o 
   7   5   9     1225.03      771.18    375.40 o 
   8   5   9     5409.21     5891.55    863.96 o 
   9   5   9    17292.35    14471.83   1032.23 o 
  10   5   9     4566.79     5193.03    756.51 o 
  11   5   9     7137.05     8287.11   1032.83 o 
 -11   6   9      740.79      777.25   1398.91 o 
 -10   6   9     1337.19      717.19    532.92 o 
  -9   6   9      431.43     1295.46    480.38 o 
  -8   6   9    17470.70    18136.14   1172.90 o 
  -7   6   9    25283.56    25945.91   1517.03 o 
  -6   6   9    11270.47    10946.46    529.48 o 
  -5   6   9    48401.23    44538.74   1118.03 o 
  -4   6   9    33550.53    35183.96   1043.99 o 
  -3   6   9       90.15      511.04    179.02 o 
  -2   6   9    18262.91    19783.58    608.79 o 
  -1   6   9    40402.40    38822.51   1051.44 o 
   0   6   9    49319.80    50058.41   1277.80 o 
   1   6   9    89309.37    85728.98   1760.54 o 
   2   6   9     1749.03     2490.57    283.24 o 
   3   6   9     5710.58     6888.98    416.05 o 
   4   6   9     2512.39     3286.86    318.26 o 
   5   6   9    45408.73    43046.88   1379.57 o 
   6   6   9     6292.12     6251.15    589.87 o 
   7   6   9    31276.99    31080.29   1599.35 o 
   8   6   9     3686.04     5727.48    670.76 o 
   9   6   9    20380.54    21842.59   1384.34 o 
  10   6   9     1422.76     2062.47    616.17 o 
  11   6   9     1667.21     1761.84    718.33 o 
 -11   7   9     1202.61     1447.94    702.11 o 
 -10   7   9     2405.13     2206.66    679.05 o 
  -9   7   9     1516.48     1774.55    678.78 o 
  -8   7   9     3954.61     4423.51    692.90 o 
  -7   7   9      375.01      127.93    367.35 o 
  -6   7   9    39879.16    39917.38   1222.59 o 
  -5   7   9    19666.24    18938.27    734.85 o 
  -4   7   9    20566.39    24377.47    811.93 o 
  -3   7   9     3798.50     4342.51    404.74 o 
  -2   7   9    31978.81    38222.39   1087.80 o 
  -1   7   9    27853.60    35372.49    910.13 o 
   0   7   9    14772.24    13015.40    514.86 o 
   1   7   9    23289.60    22214.53    632.45 o 
   2   7   9    22829.21    23205.97    774.12 o 
   3   7   9     8468.38     6417.00    417.55 o 
   4   7   9    26309.80    22798.18    872.65 o 
   5   7   9       68.71      212.39    294.27 o 
   6   7   9    14604.18    14131.61   1390.70 o 
   7   7   9    11904.24    14271.47    959.23 o 
   8   7   9       32.85      552.14    454.78 o 
   9   7   9    25740.94    26465.26   1844.28 o 
  10   7   9      944.31     1117.43    562.69 o 
  11   7   9    28517.24    28028.23   1583.29 o 
 -11   8   9     1039.59      625.77    710.83 o 
 -10   8   9      244.07      243.00    804.77 o 
  -9   8   9    13258.23    12310.60   1105.74 o 
  -8   8   9     2806.88     2000.67    503.45 o 
  -7   8   9    14844.22    14393.76    934.88 o 
  -6   8   9    16676.07    15096.87    899.77 o 
  -5   8   9    20018.12    20672.27    725.87 o 
  -4   8   9      711.43     1684.94    284.32 o 
  -3   8   9    65050.04    58026.47   1917.34 o 
  -2   8   9    20423.55    21302.42    700.63 o 
  -1   8   9    26873.29    29690.72    833.25 o 
   0   8   9   175258.11   173651.33   3407.88 o 
   1   8   9    79405.23    71459.16   1732.76 o 
   2   8   9    47215.94    53105.93   1235.22 o 
   3   8   9      953.97     1162.42    267.70 o 
   4   8   9    16265.00    17329.34   1069.30 o 
   5   8   9     9401.65     9124.62    694.99 o 
   6   8   9      102.27     -250.53    338.79 o 
   7   8   9      966.87     1501.19    523.10 o 
   8   8   9     8318.83     8136.92    803.37 o 
   9   8   9       20.31     -302.57    580.62 o 
  10   8   9      512.73     1121.29    551.57 o 
  11   8   9     1525.57     1382.33    627.98 o 
 -11   9   9    21612.78    23014.95   1738.65 o 
 -10   9   9     3914.71     4899.13   1095.67 o 
  -9   9   9    67519.36    68701.52   2725.27 o 
  -8   9   9     4816.87     5379.25    688.64 o 
  -7   9   9    70859.52    67836.53   2359.71 o 
  -6   9   9    10977.74    11730.68    830.52 o 
  -5   9   9    34813.01    34930.85   1135.57 o 
  -4   9   9      591.03      593.33    247.91 o 
  -3   9   9    26138.03    25913.77    803.57 o 
  -2   9   9    50157.19    48003.04   1323.30 o 
  -1   9   9   334367.00   323633.50   6671.43 o 
   0   9   9   106810.16   123524.84   2542.71 o 
   1   9   9    53856.21    60065.53   1390.20 o 
   2   9   9   199709.28   195959.41   3830.77 o 
   3   9   9     1314.75      574.84    271.18 o 
   4   9   9   179350.77   166853.89   5554.34 o 
   5   9   9     3168.31     3454.78    502.37 o 
   6   9   9    70946.20    68496.07   2798.96 o 
   7   9   9      108.58      262.81    413.43 o 
   8   9   9    30050.80    32467.07   1482.74 o 
   9   9   9     1595.94     1492.30    573.90 o 
  10   9   9    24612.22    24281.61   1455.79 o 
  11   9   9      756.80     1162.55    627.32 o 
 -11  10   9     1732.07     1656.11    755.88 o 
 -10  10   9     1037.46     1224.08    900.79 o 
  -9  10   9     4481.79     2859.34    768.40 o 
  -8  10   9     2405.92     2736.28    602.27 o 
  -7  10   9     2674.19     2387.79    601.21 o 
  -6  10   9     5915.06     5781.21    636.18 o 
  -5  10   9      195.01     -481.97    321.32 o 
  -4  10   9     2757.27     2499.04    581.28 o 
  -3  10   9      481.18      500.76    242.03 o 
  -2  10   9      246.82      689.70    276.91 o 
  -1  10   9     1792.67     1666.64    276.84 o 
   0  10   9    28383.84    32342.55    921.18 o 
   1  10   9     9817.31     8788.97    486.48 o 
   2  10   9     4557.37     3694.58    361.11 o 
   3  10   9    11904.27    11627.38    764.69 o 
   4  10   9     6194.45     5780.26    590.79 o 
   5  10   9      477.18      949.01    412.90 o 
   6  10   9    66869.53    67037.56   2134.38 o 
   7  10   9     3520.43     3817.47    621.46 o 
   8  10   9     6260.80     6171.00    756.58 o 
   9  10   9     9191.71     8337.97    880.12 o 
  10  10   9    23196.37    24311.29   1637.51 o 
 -10  11   9     2959.18     2297.34   2006.08 o 
  -9  11   9    13313.84    16135.80   1416.11 o 
  -8  11   9       24.58     -319.61    829.31 o 
  -7  11   9    19665.79    19073.94   1153.12 o 
  -6  11   9       75.64      150.90    408.75 o 
  -5  11   9     1143.40      940.94    445.99 o 
  -4  11   9     5640.91     6498.31    554.65 o 
  -3  11   9    16682.47    16141.97    678.95 o 
  -2  11   9    24046.84    23137.54    924.71 o 
  -1  11   9    59432.64    58572.41   1444.78 o 
   0  11   9    42734.10    39006.03   1100.68 o 
   1  11   9     3416.46     4006.50    368.66 o 
   2  11   9    21611.65    19825.06    839.06 o 
   3  11   9    27129.46    27534.97   1816.93 o 
   4  11   9     7086.14     7320.23    681.96 o 
   5  11   9    33722.38    31664.67   1310.92 o 
   6  11   9    20469.59    19698.22   1483.03 o 
   7  11   9     1741.70     1413.58    522.87 o 
   8  11   9     2938.58     2256.91    614.91 o 
   9  11   9       69.20      517.95    537.05 o 
  10  11   9      839.17      802.40    713.82 o 
 -10  12   9    11366.64    13190.99   1659.45 o 
  -9  12   9      672.34     -285.19    626.01 o 
  -8  12   9    22374.29    23352.40   1632.88 o 
  -7  12   9     3645.78     2966.69    674.46 o 
  -6  12   9     3879.41     5485.06    678.32 o 
  -5  12   9     3455.01     3357.04    764.67 o 
  -4  12   9       18.25      145.49    350.15 o 
  -3  12   9    17823.38    17982.18    895.95 o 
  -2  12   9      955.40     1204.79    304.07 o 
  -1  12   9     4981.25     5413.60    443.51 o 
   0  12   9    11065.37    11503.03    583.51 o 
   1  12   9     1824.50     1663.05    319.28 o 
   2  12   9    49860.26    47224.45   1866.25 o 
   3  12   9    42690.64    41938.71   1517.43 o 
   4  12   9    12634.98    13370.36    912.62 o 
   5  12   9    25995.01    25291.00   1260.92 o 
   6  12   9      857.58      991.14    460.51 o 
   7  12   9     3067.89     2405.10    594.09 o 
   8  12   9      790.94      876.05    519.01 o 
   9  12   9    10176.26     9824.14    981.52 o 
  10  12   9     1284.45     1033.65    639.96 o 
 -10  13   9      373.11     -353.90   1425.12 o 
  -9  13   9     1820.12     2568.81    897.13 o 
  -8  13   9        3.02     -189.97    662.22 o 
  -7  13   9      768.18      487.53    624.55 o 
  -6  13   9      667.03     1116.67    515.44 o 
  -5  13   9    32417.63    30648.87   1657.40 o 
  -4  13   9    16133.68    17802.89   1363.34 o 
  -3  13   9    22099.79    20238.32    971.21 o 
  -2  13   9    17743.36    16606.69    732.33 o 
  -1  13   9     1421.81     1276.53    308.62 o 
   0  13   9     9753.25    10255.37    584.07 o 
   1  13   9    33293.25    34911.73   1933.31 o 
   2  13   9     1866.19     1754.15    473.82 o 
   3  13   9     1224.10      858.69    432.38 o 
   4  13   9      262.14      141.27    404.76 o 
   5  13   9     2335.13     2073.25    629.36 o 
   6  13   9       36.93     -634.86    423.24 o 
   7  13   9     1000.88     1800.19    834.00 o 
   8  13   9     6437.79     7160.59    842.66 o 
   9  13   9    14046.31    12084.57   1088.77 o 
  10  13   9      647.08     1162.64    666.48 o 
  -9  14   9       42.91    -1164.05    843.85 o 
  -8  14   9    41787.62    42582.44   2185.27 o 
  -7  14   9     2310.53     1744.55    692.86 o 
  -6  14   9    14549.43    13166.76   1504.24 o 
  -5  14   9     5946.54     5853.18    727.30 o 
  -4  14   9     1901.08     2061.90    533.97 o 
  -3  14   9     4984.23     6226.00    637.95 o 
  -2  14   9    77832.48    75328.78   2181.17 o 
  -1  14   9     3217.66     4498.38    459.24 o 
   0  14   9    68407.53    69839.80   1729.10 o 
   1  14   9    25411.70    23287.58   1585.02 o 
   2  14   9     7665.62     9035.54    809.27 o 
   3  14   9    81112.99    77621.78   2442.14 o 
   4  14   9      426.02      739.19    444.24 o 
   5  14   9    46209.02    42448.09   1684.29 o 
   6  14   9     2586.04     2349.28    584.53 o 
   7  14   9      122.84      111.77    471.73 o 
   8  14   9      185.60      -98.07    518.43 o 
   9  14   9    12039.01    11410.64   1123.99 o 
  -9  15   9     6864.73     7835.95   1191.99 o 
  -8  15   9     3061.37     4377.22    917.50 o 
  -7  15   9     3015.57     3604.28    882.50 o 
  -6  15   9    34171.21    28819.65   1775.82 o 
  -5  15   9    16181.16    14635.07   1090.59 o 
  -4  15   9    36357.91    35446.16   2274.04 o 
  -3  15   9    14086.75    12282.72    840.28 o 
  -2  15   9    50690.06    48331.55   1774.02 o 
  -1  15   9    49920.23    49538.98   1395.22 o 
   0  15   9      564.03      761.15    447.11 o 
   1  15   9    16020.70    17899.54   1085.60 o 
   2  15   9    18956.93    18249.12   1124.56 o 
   3  15   9    19317.95    19244.52   1266.77 o 
   4  15   9    20862.35    20284.98   1221.14 o 
   5  15   9      196.14      582.19    503.02 o 
   6  15   9      367.64     -533.66    460.12 o 
   7  15   9      166.49      569.70    614.22 o 
   8  15   9      342.53      199.97    554.06 o 
   9  15   9       33.81     -758.94    595.28 o 
  -9  16   9      331.07     1113.31   1173.48 o 
  -8  16   9     1139.97     3488.37    913.06 o 
  -7  16   9     4804.04     3631.58    892.72 o 
  -6  16   9     2849.27     4988.38   1011.19 o 
  -5  16   9    12928.52    12858.66   1243.27 o 
  -4  16   9       12.23     -285.29    503.44 o 
  -3  16   9      855.34      641.96    439.39 o 
  -2  16   9    13197.62    14394.98   1053.38 o 
  -1  16   9    16219.86    16252.69   1032.02 o 
   0  16   9     2664.76     3161.77    557.77 o 
   1  16   9     4644.88     5905.04   1286.87 o 
   2  16   9     1825.25     1479.41    544.57 o 
   3  16   9     7849.04     9142.95    883.15 o 
   4  16   9      981.21      755.51    537.31 o 
   5  16   9    13861.45    13169.25   1080.74 o 
   6  16   9    12659.24    12764.54   1087.94 o 
   7  16   9      706.61      356.54    600.30 o 
   8  16   9    10217.13     9394.21   1018.85 o 
  -8  17   9    10459.21    12571.89   1414.69 o 
  -7  17   9        3.06     -110.84    727.75 o 
  -6  17   9    10763.90     9473.64   1698.58 o 
  -5  17   9      674.55      726.69    704.40 o 
  -4  17   9     4038.24     4933.73    761.37 o 
  -3  17   9      639.10     1074.76    561.65 o 
  -2  17   9      828.81     -108.38    534.73 o 
  -1  17   9    31364.84    32463.12   1972.20 o 
   0  17   9      351.90      713.08    509.43 o 
   1  17   9    18664.93    18233.01   1171.88 o 
   2  17   9     5054.15     6201.38   1063.76 o 
   3  17   9       89.15     -699.20    466.13 o 
   4  17   9    12000.11    12168.98   1071.65 o 
   5  17   9     3611.82     4637.86    951.35 o 
   6  17   9    18410.73    18474.66   1885.34 o 
   7  17   9      397.01     1676.15    818.97 o 
   8  17   9     3518.96     3124.03    787.20 o 
  -8  18   9     7141.37     7910.39   1237.15 o 
  -7  18   9      114.83      944.22   1130.66 o 
  -6  18   9    21237.79    21795.47   1734.70 o 
  -5  18   9     2041.10     1292.33    774.89 o 
  -4  18   9     1090.66      749.32    708.56 o 
  -3  18   9     7113.26     8180.78    920.98 o 
  -2  18   9     1841.06     2746.57    692.45 o 
  -1  18   9    23355.33    21164.50   1585.33 o 
   0  18   9      183.94       -5.24    770.92 o 
   1  18   9     9815.97     8926.75    901.09 o 
   2  18   9     5324.43     5929.18    978.67 o 
   3  18   9    21722.53    22011.37   1818.75 o 
   4  18   9      273.79     -691.39    516.57 o 
   5  18   9    17395.04    15902.17   1221.50 o 
   6  18   9       86.98      319.26    633.59 o 
   7  18   9    20069.71    19467.36   1700.08 o 
  -7  19   9       86.41     -512.40    801.48 o 
  -6  19   9     4509.14     5459.97    979.97 o 
  -5  19   9      700.58     1463.65    746.15 o 
  -4  19   9      686.86     1372.63   1025.50 o 
  -3  19   9     4870.39     5702.47   1066.76 o 
  -2  19   9       49.54      685.52   1014.95 o 
  -1  19   9     1178.96     1297.23    783.20 o 
   0  19   9     3047.40     1978.78    795.63 o 
   1  19   9     5284.46     5702.48    800.38 o 
   2  19   9     6632.06     6674.06   1094.64 o 
   3  19   9     4204.58     5045.52    802.11 o 
   4  19   9       13.97     -736.53    491.02 o 
   5  19   9     1185.70     1591.58    948.73 o 
   6  19   9      233.23     1099.68    646.74 o 
   7  19   9      654.37      777.19    708.92 o 
  -6  20   9    15079.30    16798.46   1735.39 o 
  -5  20   9      254.48      380.01    725.22 o 
  -4  20   9     5538.44     4888.43   1110.88 o 
  -3  20   9        9.39     1798.77   1055.71 o 
  -2  20   9     1812.19       25.69   1002.94 o 
  -1  20   9     2424.13     3911.42   1199.75 o 
   0  20   9     2986.76     2516.03    838.53 o 
   1  20   9    23169.25    21054.78   1675.32 o 
   2  20   9     2383.48     2642.80    717.63 o 
   3  20   9    20273.03    20838.63   1405.95 o 
   4  20   9      233.25      295.16    579.32 o 
   5  20   9    22874.33    21994.95   2109.96 o 
   6  20   9      780.98      920.78    708.85 o 
  -5  21   9     3532.91     3923.23   1252.88 o 
  -4  21   9     7998.58     7773.37   1439.03 o 
  -3  21   9      757.37     1935.82   1753.35 o 
  -2  21   9    16561.26    18127.05   3041.10 o 
  -1  21   9    24921.77    25358.66   2705.01 o 
   0  21   9     5063.71     6568.97   1107.52 o 
   1  21   9    12725.98    12949.06   2164.78 o 
   2  21   9       19.57      754.00   1041.82 o 
   3  21   9    14143.36    13862.91   1371.41 o 
   4  21   9      501.24      530.31    645.36 o 
   5  21   9     1666.83     1262.94    704.14 o 
  -4  22   9     5550.92     4748.31   2055.36 o 
  -3  22   9    12141.31    11656.85   2703.43 o 
  -2  22   9      934.59     1138.84   1593.96 o 
  -1  22   9     6596.09     6565.65   1587.35 o 
   0  22   9       61.46     1432.98    858.46 o 
   1  22   9       63.78     1422.95    815.08 o 
   2  22   9      362.59      826.11    786.81 o 
   3  22   9     3854.28     6286.23    926.56 o 
   4  22   9      754.85      353.23   1141.56 o 
  -2  23   9      249.46     -216.02   1753.35 o 
  -1  23   9     1587.78     2128.77   2044.88 o 
   0  23   9      448.34      451.36    948.74 o 
   1  23   9     2921.95     3265.57    980.17 o 
   2  23   9      433.78      661.78   2082.39 o 
 -11   0  10     2670.48     3303.26   1344.38 o 
 -10   0  10    26980.73    33349.33   2965.60 o 
  -9   0  10   109172.54   112152.53   4415.85 o 
  -8   0  10    20892.00    19366.40   1618.43 o 
  -7   0  10   131911.38   133676.56   3916.03 o 
  -6   0  10    35872.44    31222.02   1214.74 o 
  -5   0  10   146719.39   154120.55   4286.05 o 
  -4   0  10    40273.39    39054.95   1302.41 o 
  -3   0  10   194272.56   177359.08   4735.47 o 
  -1   0  10      485.96      824.85    252.75 o 
   0   0  10   136051.73   126738.13   3436.53 o 
   2   0  10    16506.27    11822.43    576.64 o 
   3   0  10    58654.63    49840.00   1580.39 o 
   4   0  10   719784.19   734241.00  18848.25 o 
   5   0  10   241315.55   235531.59   6378.53 o 
   6   0  10   125404.53   127556.79   3720.08 o 
   7   0  10     4488.32     5363.13    621.08 o 
   8   0  10    80925.68    74228.49   3174.25 o 
   9   0  10    28230.08    27839.70   2669.88 o 
  10   0  10     6248.15     8024.31   1751.25 o 
  11   0  10     5756.42     4951.75   1484.90 o 
 -12   1  10        0.00     -895.09    935.40 o 
 -11   1  10      322.06     -110.54    679.29 o 
 -10   1  10      978.81      651.55    526.26 o 
  -9   1  10      685.36     1232.54    434.40 o 
  -8   1  10     9260.79     8441.62    533.07 o 
  -7   1  10    15111.68    14730.06    619.97 o 
  -6   1  10    30977.68    30308.34    906.54 o 
  -5   1  10   102921.44   102427.30   2106.82 o 
  -4   1  10    12487.61    12320.09    738.16 o 
  -3   1  10   156736.06   162442.88   3384.17 o 
  -2   1  10    60131.80    57039.20   1340.99 o 
   0   1  10    89245.81    71999.98   1624.11 o 
   1   1  10       92.26      243.54    116.14 o 
   2   1  10    75720.10    87178.18   1763.27 o 
   4   1  10    48443.74    43147.00   1024.25 o 
   5   1  10      158.39      664.17    201.62 o 
   6   1  10      444.60      647.15    234.30 o 
   7   1  10     3009.49     3706.88    407.99 o 
   8   1  10     1166.80     1719.92    373.55 o 
   9   1  10     4219.54     5836.03    784.37 o 
  10   1  10      123.77     1901.03    825.29 o 
  11   1  10      767.88     2888.00   1327.60 o 
 -12   2  10     6435.36     6192.53   1214.07 o 
 -11   2  10     2024.94     1478.60   1159.81 o 
 -10   2  10     2512.84     3197.56    668.92 o 
  -9   2  10    14878.06    14642.31    915.43 o 
  -8   2  10    10249.84    10115.49    661.19 o 
  -7   2  10    21469.53    21224.03    815.07 o 
  -6   2  10     2728.13     3012.69    301.24 o 
  -5   2  10    16506.67    19602.38    616.78 o 
  -4   2  10     2295.76     2861.50    238.10 o 
  -3   2  10     1220.64      603.12    170.00 o 
  -2   2  10    54448.60    49223.17   2470.88 o 
  -1   2  10    34978.57    33071.38    766.74 o 
   0   2  10     1843.72     2381.89    188.13 o 
   1   2  10    41478.11    36374.14    837.07 o 
   3   2  10    19739.42    17148.13    663.21 o 
   4   2  10    40235.59    41137.63   1081.40 o 
   5   2  10    32648.94    31827.51    983.59 o 
   6   2  10     1860.66     2018.46    287.05 o 
   7   2  10    11597.77    13741.86    713.06 o 
   8   2  10     7731.13     8163.72    729.24 o 
   9   2  10    10187.38    10362.84    978.02 o 
  10   2  10      553.67     1642.19   1193.37 o 
  11   2  10     3945.80     4812.43   1090.27 o 
 -12   3  10     1645.22     -331.38   1424.07 o 
 -11   3  10     1215.96     1723.01    685.92 o 
 -10   3  10     2273.96     2107.83    602.01 o 
  -9   3  10     2922.67     4793.47    597.53 o 
  -8   3  10    23753.94    23845.91    963.25 o 
  -7   3  10        9.28      -30.78    264.13 o 
  -6   3  10    21328.22    20548.01    774.19 o 
  -5   3  10    53262.55    48529.22   1303.29 o 
  -4   3  10    15183.14    14498.33    497.20 o 
  -3   3  10     5098.62     4463.72    240.42 o 
  -2   3  10    23229.48    24303.98    746.27 o 
  -1   3  10     8371.62     6956.40    286.77 o 
   0   3  10     1854.03     1358.45    161.26 o 
   1   3  10    28543.08    27818.60    688.70 o 
   2   3  10      720.74      917.43    169.92 o 
   3   3  10   136289.38   136271.52   2664.76 o 
   4   3  10     3196.66     4000.00    289.00 o 
   5   3  10     2006.75     2163.83    258.97 o 
   6   3  10    15653.01    16254.12    722.41 o 
   7   3  10     2642.52     2459.52    376.46 o 
   8   3  10     1694.92     1224.49    664.17 o 
   9   3  10     3410.04     3800.69    617.76 o 
  10   3  10     2416.15     2212.98    861.56 o 
  11   3  10      732.60     1987.30    889.36 o 
 -12   4  10     3533.71     2479.02   1535.23 o 
 -11   4  10      318.05      980.23    642.79 o 
 -10   4  10     3804.57     4068.28    922.84 o 
  -9   4  10    26700.33    29218.39   1842.36 o 
  -8   4  10      232.33      491.89    392.63 o 
  -7   4  10     1800.72     2570.44    380.15 o 
  -6   4  10     8168.33     8727.96    495.86 o 
  -5   4  10    10914.55    10778.16    472.72 o 
  -4   4  10     3051.60     4000.48    279.72 o 
  -3   4  10    77076.74    75501.34   1589.74 o 
  -2   4  10     1971.47     3222.76    219.23 o 
  -1   4  10    69499.24    75613.70   1558.96 o 
   0   4  10    20149.28    20480.62    558.61 o 
   1   4  10     2446.56     2574.87    295.67 o 
   2   4  10    13728.79    14826.40    448.81 o 
   3   4  10    43709.59    47653.68   1066.74 o 
   4   4  10      397.16      295.97    166.33 o 
   5   4  10      359.10       65.20    173.62 o 
   6   4  10     2011.63     2486.53    344.16 o 
   7   4  10      729.51      585.83    379.69 o 
   8   4  10    10863.72    10938.10    835.91 o 
   9   4  10    32303.44    30959.32   1617.44 o 
  10   4  10     2503.39     1979.46    580.20 o 
  11   4  10    11298.58    11611.39   2814.59 o 
 -11   5  10      253.78      201.31    599.81 o 
 -10   5  10      602.86      857.75    479.19 o 
  -9   5  10      291.04     1186.79    505.52 o 
  -8   5  10     1288.59     1091.44    420.88 o 
  -7   5  10    18835.62    18703.22    960.97 o 
  -6   5  10    41772.06    42786.58   1149.45 o 
  -5   5  10    38329.76    41134.23   1049.48 o 
  -4   5  10     3562.36     2946.25    263.89 o 
  -3   5  10   173546.05   175564.31   3403.80 o 
  -2   5  10    44992.72    45954.64   1066.31 o 
  -1   5  10     3416.34     5024.16    286.24 o 
   0   5  10    19822.41    23610.53    634.19 o 
   1   5  10    12858.26    13919.45    452.06 o 
   2   5  10   184605.05   192039.59   4075.19 o 
   3   5  10     6653.13     7201.39    430.48 o 
   4   5  10    50310.25    50624.88   1338.81 o 
   5   5  10    16015.10    14177.36   1007.50 o 
   6   5  10      486.08      461.49    312.34 o 
   7   5  10        8.45      283.65    345.76 o 
   8   5  10     4366.43     3985.15    591.84 o 
   9   5  10      199.81      356.39    464.08 o 
  10   5  10     2048.88     1685.29    794.31 o 
  11   5  10    10158.75     8114.36   1065.27 o 
 -11   6  10    18855.89    21427.40   2420.30 o 
 -10   6  10     2332.90     3087.88    632.69 o 
  -9   6  10   125559.18   126019.19   3510.50 o 
  -8   6  10    10787.72    12793.77   1005.72 o 
  -7   6  10    78418.23    80569.31   2351.38 o 
  -6   6  10       30.96      -64.75    270.89 o 
  -5   6  10    84730.18    84885.15   2903.10 o 
  -4   6  10    34065.70    32341.55    872.51 o 
  -3   6  10   164020.33   160131.80   3251.54 o 
  -2   6  10       24.55       18.38    157.92 o 
  -1   6  10    42480.70    43108.13   1035.02 o 
   0   6  10    67796.59    78839.91   1666.41 o 
   1   6  10    11257.59    15215.11    494.24 o 
   2   6  10   127693.20   123749.92   2760.63 o 
   3   6  10    71560.10    63673.09   1590.71 o 
   4   6  10    38162.42    38755.99   1107.31 o 
   5   6  10    25671.12    25193.40   1135.53 o 
   6   6  10    40668.23    41303.71   1436.18 o 
   7   6  10     2486.95     3754.90    536.71 o 
   8   6  10   110321.45   108857.66   3098.45 o 
   9   6  10     8744.71     9774.25    895.90 o 
  10   6  10    11068.17    11094.55   1010.72 o 
  11   6  10      466.78     1069.55    655.88 o 
 -11   7  10      421.27     1338.95   1137.79 o 
 -10   7  10      330.32     1010.73    555.80 o 
  -9   7  10     1239.13     2444.74    585.01 o 
  -8   7  10     1263.45     1367.43    528.44 o 
  -7   7  10       94.05      861.20    593.02 o 
  -6   7  10      677.99      281.50    469.36 o 
  -5   7  10     3996.67     4157.00    408.12 o 
  -4   7  10     5995.46     6628.88    404.45 o 
  -3   7  10       34.97      219.99    187.24 o 
  -2   7  10      459.03      441.44    189.83 o 
  -1   7  10     5895.29     5321.23    514.92 o 
   0   7  10     4342.78     3352.55    278.00 o 
   1   7  10     3483.17     4522.66    291.91 o 
   2   7  10    23562.26    25951.96    851.41 o 
   3   7  10        1.22      607.12    229.21 o 
   4   7  10    61260.35    55654.60   1465.39 o 
   5   7  10     5380.86     4994.30    645.53 o 
   6   7  10     3133.68     5428.09    864.04 o 
   7   7  10     3579.75     2342.98    504.94 o 
   8   7  10     8817.69     8272.44    796.32 o 
   9   7  10     2655.14     2596.28    621.24 o 
  10   7  10    11591.22    12177.30   1249.93 o 
  11   7  10      197.96      930.28    590.72 o 
 -11   8  10     8310.49     7950.35   1395.48 o 
 -10   8  10      223.38     -184.67    700.95 o 
  -9   8  10    18739.39    18170.77   1158.59 o 
  -8   8  10     6926.00     7076.58    842.62 o 
  -7   8  10       51.49     -357.47    423.80 o 
  -6   8  10     1790.23     2062.64    746.72 o 
  -5   8  10     1569.81     2102.59    420.62 o 
  -4   8  10    37480.01    37274.76   1094.05 o 
  -3   8  10    10316.65    11861.65    702.72 o 
  -2   8  10    58447.99    57810.51   1366.14 o 
  -1   8  10    51333.35    50256.94   1213.67 o 
   0   8  10    83221.85    85678.43   1844.45 o 
   1   8  10     8285.08    10642.69    458.40 o 
   2   8  10    31228.51    32351.88   1008.10 o 
   3   8  10    99177.09    95916.11   2281.75 o 
   4   8  10      117.46      -21.83    418.97 o 
   5   8  10     2950.38     2532.62    529.16 o 
   6   8  10      193.71      917.90    496.56 o 
   7   8  10     5741.30     6773.43    744.13 o 
   8   8  10    20280.65    22323.48   2048.73 o 
   9   8  10       83.25      137.66    489.68 o 
  10   8  10     3382.87     4254.41    719.21 o 
  11   8  10     4164.82     6173.50   1020.17 o 
 -11   9  10      574.82     1202.11    690.92 o 
 -10   9  10    12454.56    14081.97   1347.59 o 
  -9   9  10     1003.33      735.03    769.40 o 
  -8   9  10    50123.33    48133.64   2023.90 o 
  -7   9  10    20337.71    18630.60   1079.53 o 
  -6   9  10    25677.02    27405.16   1233.07 o 
  -5   9  10     2550.38     3586.53    510.96 o 
  -4   9  10     5250.72     5571.63    469.68 o 
  -3   9  10      207.08       37.86    224.50 o 
  -2   9  10    22178.87    24905.29    795.94 o 
  -1   9  10      166.11      745.36    230.66 o 
   0   9  10     1287.73     1384.57    256.22 o 
   1   9  10       33.70      -89.37    178.68 o 
   2   9  10     2572.07     3677.58    314.49 o 
   3   9  10    90249.09    85660.52   2104.53 o 
   4   9  10     1002.48     1202.33    364.72 o 
   5   9  10    85048.16    82130.55   2388.60 o 
   6   9  10     3022.49     3624.71    660.23 o 
   7   9  10    26571.82    24754.44   1268.97 o 
   8   9  10     1558.32     2189.73    581.05 o 
   9   9  10     3389.05     3199.79    703.52 o 
  10   9  10     8070.30     7674.68    888.65 o 
  11   9  10      158.90     -102.91    793.17 o 
 -11  10  10      903.40     1582.46    968.16 o 
 -10  10  10       35.94      723.68    636.41 o 
  -9  10  10     3322.59     3734.31    977.23 o 
  -8  10  10      327.95      980.29    571.67 o 
  -7  10  10     5335.54     6706.11    729.80 o 
  -6  10  10     1498.68     1389.95    462.06 o 
  -5  10  10     2596.83     2488.29    484.88 o 
  -4  10  10     6950.79     7998.64    494.61 o 
  -3  10  10    41545.02    39610.01   1190.62 o 
  -2  10  10    24325.80    25338.16    820.17 o 
  -1  10  10    37982.52    38087.09   1047.26 o 
   0  10  10     5150.37     5578.91    395.90 o 
   1  10  10      292.35      227.44    221.49 o 
   2  10  10    11379.28    12711.17    667.94 o 
   3  10  10     4831.48     4080.94    510.62 o 
   4  10  10     9872.58     9424.67    732.13 o 
   5  10  10     4623.88     4936.93    582.83 o 
   6  10  10      900.42     1076.28    448.57 o 
   7  10  10     4023.83     4201.51    643.87 o 
   8  10  10     6271.85     7119.67    806.51 o 
   9  10  10    22983.22    24306.68   1662.54 o 
  10  10  10      550.61     1609.10    613.99 o 
 -10  11  10     6329.73     7967.02   1087.22 o 
  -9  11  10     8616.97    13010.00   3120.80 o 
  -8  11  10    10070.85    12358.35   1206.62 o 
  -7  11  10     2364.03     1998.39    534.16 o 
  -6  11  10     5536.81     4933.83    652.74 o 
  -5  11  10     4727.82     4977.39    765.14 o 
  -4  11  10    41664.76    39388.77   1650.29 o 
  -3  11  10    35536.14    35992.77   1149.60 o 
  -2  11  10    35802.93    36495.28   1056.64 o 
  -1  11  10    59317.44    62799.76   1537.72 o 
   0  11  10     9733.30    11121.08    551.60 o 
   1  11  10     2907.79     4125.29    376.80 o 
   2  11  10     5808.10     5376.12    493.10 o 
   3  11  10     6121.26     6454.57    630.82 o 
   4  11  10    27147.78    27317.87   1392.63 o 
   5  11  10      340.65      467.75    411.67 o 
   6  11  10     7569.20     7124.17    736.39 o 
   7  11  10     7603.63     8751.07    859.82 o 
   8  11  10       35.48     1020.92    560.61 o 
   9  11  10     8933.73     9555.82    952.42 o 
  10  11  10      229.05      429.13    809.17 o 
 -10  12  10     1090.82     1665.60    964.47 o 
  -9  12  10    24784.84    32354.29   2410.52 o 
  -8  12  10     4347.75     3691.32    835.34 o 
  -7  12  10    55456.11    57148.45   2037.45 o 
  -6  12  10     4192.86     4327.14   1012.90 o 
  -5  12  10    11620.40    12622.50    944.11 o 
  -4  12  10    10799.93    11117.74    739.03 o 
  -3  12  10    42468.77    39358.52   1317.57 o 
  -2  12  10    36706.17    35301.03   1066.79 o 
  -1  12  10    69412.96    65756.50   1603.25 o 
   0  12  10      645.63     1301.25    292.81 o 
   1  12  10    23637.40    24623.18    838.33 o 
   2  12  10    28878.88    26936.61   1181.19 o 
   3  12  10    50033.65    48390.09   1687.38 o 
   4  12  10     4778.75     4228.66    597.48 o 
   5  12  10     8327.51     7912.96    765.10 o 
   6  12  10    53941.48    48463.23   1789.92 o 
   7  12  10     6082.28     5795.63    746.68 o 
   8  12  10     9268.55     9491.78    915.05 o 
   9  12  10        1.09      793.27    560.91 o 
  10  12  10     8174.44     7658.80    963.32 o 
 -10  13  10        7.74      910.78   1007.79 o 
  -9  13  10     1082.50     1245.72    910.71 o 
  -8  13  10     7275.01     9730.60   1177.57 o 
  -7  13  10    14142.07    15145.15   2511.86 o 
  -6  13  10     3440.09     2842.30    608.43 o 
  -5  13  10     7430.09     9276.66    854.80 o 
  -4  13  10     1185.14     1069.34    494.33 o 
  -3  13  10     2756.31     2825.63    547.18 o 
  -2  13  10     3965.74     4116.52    433.72 o 
  -1  13  10     6952.99     7121.81    519.66 o 
   0  13  10       87.46       54.52    270.82 o 
   1  13  10    35106.43    33636.10   1173.95 o 
   2  13  10       82.32       20.20    447.72 o 
   3  13  10      716.73      340.37    410.52 o 
   4  13  10     4367.32     4500.59    736.82 o 
   5  13  10     3665.52     3071.26    597.41 o 
   6  13  10    15095.03    13931.31   1043.30 o 
   7  13  10      883.07      843.52    534.15 o 
   8  13  10    21541.91    18928.23   1278.23 o 
   9  13  10      206.92     1217.82    632.98 o 
  -9  14  10     3110.09     3391.99   1138.91 o 
  -8  14  10     4407.37     3987.29    905.76 o 
  -7  14  10      293.20      568.63    646.33 o 
  -6  14  10    11722.31    12684.54   1044.84 o 
  -5  14  10     3257.09     4021.26    691.37 o 
  -4  14  10    73854.23    72337.97   2375.53 o 
  -3  14  10      593.28      154.91    472.86 o 
  -2  14  10     7425.30     7665.40    658.31 o 
  -1  14  10    16527.95    16711.25    825.70 o 
   0  14  10      337.93      651.91    316.25 o 
   1  14  10     3265.18     3492.03    630.87 o 
   2  14  10     1213.61     1728.86    631.78 o 
   3  14  10    13633.63    13090.17   1062.91 o 
   4  14  10    15275.07    15813.65   1232.07 o 
   5  14  10     4780.53     5727.69    767.72 o 
   6  14  10    11579.90    11155.13   1002.78 o 
   7  14  10     2762.94     3196.98    651.74 o 
   8  14  10     3903.82     2934.36    680.84 o 
   9  14  10      254.27     -865.52    577.01 o 
  -9  15  10     1221.55     1159.16    985.81 o 
  -8  15  10    11442.99    13976.25   1393.74 o 
  -7  15  10     3159.55     3483.44    849.89 o 
  -6  15  10    11890.41    11531.41   1200.05 o 
  -5  15  10    10376.92    10956.60    992.19 o 
  -4  15  10     5429.31     6585.53    776.06 o 
  -3  15  10      883.03     1567.24    682.97 o 
  -2  15  10    10211.53    10553.70    773.70 o 
  -1  15  10      876.45      679.25    410.66 o 
   0  15  10      741.96      981.97    405.79 o 
   1  15  10    17659.17    19831.95   1145.93 o 
   2  15  10       37.71     -493.50    430.57 o 
   3  15  10    12325.72    11895.61   1013.21 o 
   4  15  10      241.27      183.20    809.78 o 
   5  15  10    15651.57    14893.18   1108.27 o 
   6  15  10      522.42     1445.99    585.45 o 
   7  15  10    25932.80    28007.92   1556.93 o 
   8  15  10       17.14      492.34    602.48 o 
   9  15  10    11095.53    10636.05   1166.25 o 
  -9  16  10        7.02      748.11    984.07 o 
  -8  16  10     1127.54     1346.57    766.54 o 
  -7  16  10     1660.56     1661.22    869.51 o 
  -6  16  10     1481.45      856.91    669.52 o 
  -5  16  10     4530.50     4291.29    749.10 o 
  -4  16  10    13209.56    13903.36   1087.30 o 
  -3  16  10       57.18     -624.07    558.54 o 
  -2  16  10     5021.16     5844.16    651.76 o 
  -1  16  10     5821.86     5967.73    642.94 o 
   0  16  10     1426.76     1224.37    508.37 o 
   1  16  10    16139.76    14372.17   1150.74 o 
   2  16  10     2650.50     3645.44    637.57 o 
   3  16  10     4268.70     3159.97    654.48 o 
   4  16  10    14603.40    13143.75   1058.23 o 
   5  16  10     3967.30     3497.38    711.42 o 
   6  16  10     2587.14     3573.86    700.68 o 
   7  16  10    12721.50    12173.49   1089.67 o 
   8  16  10      383.55     1367.48    781.32 o 
  -8  17  10    27215.64    21894.11   2199.57 o 
  -7  17  10      194.96     -362.38    699.49 o 
  -6  17  10     9229.83     8661.81   1187.39 o 
  -5  17  10     6635.67     8125.33   1071.50 o 
  -4  17  10    23801.71    24604.11   1446.57 o 
  -3  17  10     2207.09     3804.69    874.11 o 
  -2  17  10     9530.89    11012.31    833.12 o 
  -1  17  10    34295.23    34917.13   1565.02 o 
   0  17  10    13761.23    13039.27   1759.72 o 
   1  17  10    36466.16    37808.17   2898.25 o 
   2  17  10     1755.85     2451.54    609.57 o 
   3  17  10    26549.09    27453.62   1477.58 o 
   4  17  10      108.77      181.97    619.97 o 
   5  17  10     2515.85     1846.44    664.29 o 
   6  17  10      204.42      406.70    574.96 o 
   7  17  10    13702.44    11273.43   1099.47 o 
   8  17  10      522.01        9.68    616.89 o 
  -7  18  10     1192.99     2455.45    845.03 o 
  -6  18  10     6093.70     6186.30   1049.85 o 
  -5  18  10    11415.91    10873.36   1215.73 o 
  -4  18  10      305.10      182.68    748.72 o 
  -3  18  10    14983.97    17779.36   1523.72 o 
  -2  18  10       66.68     -623.27    415.51 o 
  -1  18  10    68962.00    71721.77   4673.48 o 
   0  18  10      310.53       80.08    644.60 o 
   1  18  10    37514.38    36003.58   1636.54 o 
   2  18  10     2243.51     3249.43    678.16 o 
   3  18  10    48516.27    47929.57   2442.28 o 
   4  18  10     1392.05      894.09    627.42 o 
   5  18  10     4586.13     5210.82    815.78 o 
   6  18  10      200.26     -101.27    579.09 o 
   7  18  10     3105.14     3283.02    789.21 o 
  -7  19  10      548.33     1141.42   1014.44 o 
  -6  19  10     1406.40     1195.22   1082.42 o 
  -5  19  10     4260.33     1669.67   1058.31 o 
  -4  19  10      183.10      839.64   1014.63 o 
  -3  19  10     2964.35     3143.45    951.16 o 
  -2  19  10      180.19      880.26    689.21 o 
  -1  19  10     2599.25     3277.38    895.70 o 
   0  19  10    17479.52    18606.64   1533.60 o 
   1  19  10     2866.41     4636.23    765.63 o 
   2  19  10     4948.99     5136.16    809.47 o 
   3  19  10     2526.76     2830.04    719.21 o 
   4  19  10     1779.33     1089.68    789.80 o 
   5  19  10      200.95      253.89    597.55 o 
   6  19  10     2427.17      715.41    643.70 o 
   7  19  10     3942.53     3647.27    896.10 o 
  -6  20  10     1271.37     1302.71   1109.30 o 
  -5  20  10      261.32     1305.45   1113.67 o 
  -4  20  10     2682.23     3554.88   1171.73 o 
  -3  20  10     7468.66     8409.01   1701.24 o 
  -2  20  10     1097.25     1065.86   1142.28 o 
  -1  20  10     5124.90     6162.02   1098.54 o 
   0  20  10       18.70     -399.63    685.38 o 
   1  20  10      295.74      641.80    735.62 o 
   2  20  10       90.87     1051.05    633.60 o 
   3  20  10     2235.33     4166.16    783.13 o 
   4  20  10      369.11      400.93    584.62 o 
   5  20  10     6003.74     6006.23    917.88 o 
   6  20  10     5602.83     6394.65    984.00 o 
  -5  21  10       27.41     1526.44   1191.27 o 
  -4  21  10     3800.72     1942.07    788.16 o 
  -3  21  10    13062.10    14312.10   1723.75 o 
  -2  21  10    10613.23    12966.25   1911.76 o 
  -1  21  10     3142.00     3878.14   1336.49 o 
   0  21  10       14.22      856.71    784.62 o 
   1  21  10    12303.17    15036.36   1496.58 o 
   2  21  10     1147.09     1322.29    834.60 o 
   3  21  10    13767.58    14852.98   1432.17 o 
   4  21  10     2182.01     1862.24    705.03 o 
   5  21  10     5587.17     5203.51    905.09 o 
  -4  22  10     4572.24     5064.63   1212.85 o 
  -3  22  10     3371.66     6812.06   2292.36 o 
  -2  22  10     6995.28     7732.78   2292.36 o 
  -1  22  10      547.32    -1391.51   1015.71 o 
   0  22  10     1304.96     1290.19    835.68 o 
   1  22  10      391.39     1418.41    957.88 o 
   2  22  10       30.25     -421.38    733.84 o 
   3  22  10     1172.86     1328.06    705.59 o 
   4  22  10       29.51      116.95    665.99 o 
  -2  23  10       56.91     3225.66   2005.03 o 
  -1  23  10      115.17      268.46   1809.98 o 
   0  23  10        5.70     1849.74   1628.56 o 
   1  23  10     3292.06     1556.66   1687.57 o 
   2  23  10      135.19     -874.02    768.19 o 
 -12   1  11     7762.61     9249.14   1883.38 o 
 -11   1  11     3434.08     4757.01   1000.78 o 
 -10   1  11     2254.89     1522.82    606.29 o 
  -9   1  11       52.87     -118.47    370.80 o 
  -8   1  11     1304.13     1861.97    378.15 o 
  -7   1  11       65.39      138.52    233.99 o 
  -6   1  11     3422.83     4137.24    336.55 o 
  -5   1  11    65233.08    65091.73   1441.51 o 
  -4   1  11    59225.15    66814.32   1661.10 o 
  -3   1  11    16290.93    18752.11    512.75 o 
  -2   1  11    24527.29    23591.67    700.45 o 
  -1   1  11    46981.06    44551.82    978.89 o 
   0   1  11     2323.17     2934.49    252.05 o 
   1   1  11      161.63      192.98    129.09 o 
   2   1  11     1821.21     1994.23    201.84 o 
   3   1  11      422.56      696.85    173.29 o 
   4   1  11      720.35      884.43    204.22 o 
   5   1  11       74.35      294.83    201.60 o 
   6   1  11     7051.04     6283.74    424.76 o 
   7   1  11    13168.37    14783.07    660.28 o 
   8   1  11     2169.62     1599.88    390.67 o 
   9   1  11    40917.57    44113.19   2035.58 o 
  10   1  11      110.56      357.43    676.85 o 
  11   1  11    17371.61    15601.89   2298.65 o 
 -12   2  11      792.92       87.76    837.45 o 
 -11   2  11     1600.04     2414.27   1049.70 o 
 -10   2  11      144.29     -387.89    489.86 o 
  -9   2  11     1104.13     1026.52    516.28 o 
  -8   2  11      170.87     -438.10    292.07 o 
  -7   2  11    16439.96    16993.53    670.82 o 
  -6   2  11     5182.00     5380.71    374.53 o 
  -5   2  11    87046.73    80942.93   1726.74 o 
  -4   2  11    54269.45    53558.39   1200.53 o 
  -3   2  11   120161.84   132264.25   2868.98 o 
  -2   2  11    60567.08    67125.85   1586.37 o 
  -1   2  11     3004.60     3265.49    192.63 o 
   0   2  11     6204.68     7058.84    298.88 o 
   1   2  11   117061.02   115305.58   2264.29 o 
   2   2  11   280583.19   294561.19   5474.01 o 
   3   2  11     1201.88     1995.92    231.47 o 
   4   2  11    13371.55    10211.43    445.84 o 
   5   2  11       22.96       87.44    204.09 o 
   6   2  11      557.10      695.84    239.96 o 
   7   2  11    35686.53    34481.31   1377.67 o 
   8   2  11     9344.69     9582.52    868.32 o 
   9   2  11      326.22     1106.63    747.69 o 
  10   2  11     1194.28      795.83    723.22 o 
  11   2  11      217.56     1360.22    807.56 o 
 -12   3  11       72.70     -524.44    761.07 o 
 -11   3  11    15986.93    15156.06   2926.80 o 
 -10   3  11     9408.42     9172.78    987.07 o 
  -9   3  11   148003.72   146276.23   3869.54 o 
  -8   3  11    25848.40    29737.82   1786.48 o 
  -7   3  11    41579.96    43161.92   1296.39 o 
  -6   3  11     1297.48     2591.98    348.13 o 
  -5   3  11    28844.13    30280.16   1037.37 o 
  -4   3  11    47421.24    48462.43   1109.40 o 
  -3   3  11    78232.19    77028.99   1597.30 o 
  -2   3  11    31425.12    25816.16    786.58 o 
  -1   3  11   116535.99   123524.84   2418.31 o 
   0   3  11      505.39     1240.80    160.18 o 
   1   3  11    29953.69    30192.77    671.05 o 
   2   3  11    90348.59   107002.98   2131.04 o 
   3   3  11      764.77      402.20    154.04 o 
   4   3  11    54316.17    57068.45   1300.29 o 
   5   3  11     6157.32     5832.73    442.87 o 
   6   3  11    44467.84    43426.71   1282.68 o 
   7   3  11    26344.23    24175.03   1562.64 o 
   8   3  11    38118.31    38251.12   1469.64 o 
   9   3  11    34644.83    36273.11   1490.25 o 
  10   3  11    10980.38    11245.27   1141.49 o 
  11   3  11       56.37     -880.16    667.82 o 
 -11   4  11     2811.42     4432.98    835.34 o 
 -10   4  11       74.63     1005.22    678.80 o 
  -9   4  11      443.48      724.97    433.98 o 
  -8   4  11      125.27      376.94    374.16 o 
  -7   4  11     3143.53     3976.10    442.91 o 
  -6   4  11       23.78       51.21    215.88 o 
  -5   4  11    75437.15    73443.19   1723.94 o 
  -4   4  11    15079.22    14546.48    575.99 o 
  -3   4  11   128023.34   129009.52   2553.49 o 
  -2   4  11    19018.03    17142.01    625.83 o 
  -1   4  11    11792.04    13201.41    437.16 o 
   0   4  11     5876.83     4552.91    262.23 o 
   1   4  11     8300.37     9207.21    581.84 o 
   2   4  11    22671.02    26480.76    679.88 o 
   3   4  11    45692.02    47660.87   1084.41 o 
   4   4  11    30972.12    36138.06   1140.59 o 
   5   4  11     6875.06     6349.53    461.50 o 
   6   4  11    14989.66    15327.92    728.51 o 
   7   4  11      146.46      595.55    361.93 o 
   8   4  11      166.96      525.09    433.43 o 
   9   4  11    11306.57    13084.26    990.19 o 
  10   4  11     3645.51     3279.39    783.03 o 
  11   4  11       18.61      796.67    783.38 o 
 -11   5  11       79.38     -557.32    827.39 o 
 -10   5  11     4803.37     6405.77    905.99 o 
  -9   5  11     4974.53     5480.95    669.67 o 
  -8   5  11     4364.51     4316.86    557.85 o 
  -7   5  11      797.49      538.93    330.35 o 
  -6   5  11    12896.13    13033.44    682.77 o 
  -5   5  11    21852.66    19388.17    926.47 o 
  -4   5  11     6039.93     4880.75    423.48 o 
  -3   5  11    49008.02    44746.23   1068.02 o 
  -2   5  11    42354.61    41054.67    989.97 o 
  -1   5  11     3059.72     2315.91    216.68 o 
   0   5  11     3634.46     4317.50    274.65 o 
   1   5  11    30522.73    34296.00    837.56 o 
   2   5  11     2000.35     1752.68    264.25 o 
   3   5  11    24123.45    26870.13    851.44 o 
   4   5  11      255.95      -28.21    208.17 o 
   5   5  11     1737.00     1947.06    303.81 o 
   6   5  11      330.92      308.00    328.06 o 
   7   5  11    23665.48    23353.81   1332.27 o 
   8   5  11     2900.53     4504.49    618.59 o 
   9   5  11     3571.60     4081.10    663.29 o 
  10   5  11     1548.46     2459.74    669.32 o 
  11   5  11     7151.26     7297.98   1674.67 o 
 -11   6  11       80.05     1223.67   1347.52 o 
 -10   6  11    22448.08    22973.20   1556.99 o 
  -9   6  11     7105.35     9358.99    854.00 o 
  -8   6  11    10905.65    10723.00    938.98 o 
  -7   6  11      629.74      847.64    387.48 o 
  -6   6  11      826.33      828.69    318.37 o 
  -5   6  11     6295.42     5463.34    384.08 o 
  -4   6  11       65.02      619.73    228.70 o 
  -3   6  11    12660.38    14313.68    539.26 o 
  -2   6  11     2178.12     1757.15    222.10 o 
  -1   6  11    79349.79    79888.19   1702.52 o 
   0   6  11    11029.88    13036.71    485.41 o 
   1   6  11     6912.17     5218.15    350.64 o 
   2   6  11    21725.54    21235.04   1021.20 o 
   3   6  11   150222.70   155143.73   3410.59 o 
   4   6  11    12067.83    11961.83    595.26 o 
   5   6  11     3585.58     3678.42    382.79 o 
   6   6  11    14574.29    13208.19    835.55 o 
   7   6  11     7372.97     8065.70    737.63 o 
   8   6  11    11188.96    14361.52   1005.45 o 
   9   6  11      202.70      290.57    467.06 o 
  10   6  11     2044.22     2108.02    637.71 o 
  11   6  11     2295.32     2133.49   1086.44 o 
 -11   7  11       42.62      836.87    848.72 o 
 -10   7  11     7351.82     8369.41    885.00 o 
  -9   7  11    20295.30    21852.88   1768.19 o 
  -8   7  11      199.80      648.71    413.43 o 
  -7   7  11     1705.28     1454.83    491.65 o 
  -6   7  11       29.20     -347.24    306.07 o 
  -5   7  11      125.77      -51.60    257.39 o 
  -4   7  11    49794.93    47517.02   1187.40 o 
  -3   7  11     7140.37     6480.41    390.30 o 
  -2   7  11     2998.42     3013.05    289.25 o 
  -1   7  11    60245.29    57029.69   1310.24 o 
   0   7  11    11392.36    14245.17    609.90 o 
   1   7  11    86972.27    86661.63   1826.97 o 
   2   7  11     4810.09     3978.34    379.25 o 
   3   7  11       35.00      -86.58    212.15 o 
   4   7  11    30927.52    28095.24    926.26 o 
   5   7  11     9531.78     9278.91    786.77 o 
   6   7  11     1163.44     1142.23    401.29 o 
   7   7  11     5207.28     4596.41    593.48 o 
   8   7  11    24270.92    23382.34   1256.56 o 
   9   7  11    34656.20    32446.87   1525.26 o 
  10   7  11     1030.51     1485.54    618.00 o 
  11   7  11    15498.03    16974.58   1281.67 o 
 -11   8  11     2375.81     3922.64   1321.31 o 
 -10   8  11     3064.43     2063.90    723.76 o 
  -9   8  11     3265.72     2617.46    805.24 o 
  -8   8  11     9913.89     9678.05    852.11 o 
  -7   8  11     3646.30     4053.56    582.06 o 
  -6   8  11    16696.72    18776.17   1459.54 o 
  -5   8  11    18025.13    18873.37    913.27 o 
  -4   8  11    91035.03    87588.23   3077.56 o 
  -3   8  11    18702.94    21816.65    810.26 o 
  -2   8  11   123656.07   136323.14   3092.58 o 
  -1   8  11    91381.61    93456.29   2005.81 o 
   0   8  11    85583.95    96822.05   2055.35 o 
   1   8  11   217046.30   204334.39   3953.69 o 
   2   8  11    53426.41    47892.77   1336.47 o 
   3   8  11    19457.66    19647.48    813.95 o 
   4   8  11     8009.81     9308.65    685.61 o 
   5   8  11     3730.31     3679.77    508.15 o 
   6   8  11      926.69      491.05    382.23 o 
   7   8  11      175.61      798.68    445.83 o 
   8   8  11     1650.87     2388.54    583.34 o 
   9   8  11     3703.51     5170.69    751.24 o 
  10   8  11     4279.77     3661.10    685.00 o 
  11   8  11     1111.41     1825.07    655.14 o 
 -11   9  11     8104.38     6422.66   1291.57 o 
 -10   9  11      640.18     1291.25    683.21 o 
  -9   9  11     7645.11     9153.82    893.87 o 
  -8   9  11      847.49     1958.71    509.86 o 
  -7   9  11     8865.98     7893.99    864.25 o 
  -6   9  11     9319.81     8762.35    866.26 o 
  -5   9  11    63348.00    55355.64   7691.89 o 
  -4   9  11     1300.59     1145.06    279.68 o 
  -3   9  11    25988.43    26637.06    846.72 o 
  -2   9  11      736.64     1543.36    304.36 o 
  -1   9  11    10927.29     8484.95    465.65 o 
   0   9  11    11599.39     9931.38    483.02 o 
   1   9  11     6757.53     6709.84    440.13 o 
   2   9  11     5206.33     5780.87    478.33 o 
   3   9  11    19913.68    16496.73    755.66 o 
   4   9  11     1913.81     3007.51    500.69 o 
   5   9  11     5786.95     5279.67    590.38 o 
   6   9  11     9313.66    10915.96    839.90 o 
   7   9  11    11053.93    11399.90    909.42 o 
   8   9  11     5398.63     5717.37    732.67 o 
   9   9  11     4791.77     5876.03    765.46 o 
  10   9  11     2318.38     3113.60    713.67 o 
 -11  10  11     1404.93     1631.61   1372.69 o 
 -10  10  11    11425.00    12893.37   1687.89 o 
  -9  10  11      372.19      824.53    608.73 o 
  -8  10  11     7306.74     8381.68    967.43 o 
  -7  10  11       12.26      264.30    487.10 o 
  -6  10  11     5062.25     5387.44    743.16 o 
  -5  10  11      729.76     1236.35    518.68 o 
  -4  10  11    11198.28    11240.83    863.54 o 
  -3  10  11    57581.66    55148.80   1387.55 o 
  -2  10  11     4421.69     4423.50    390.74 o 
  -1  10  11     3462.21     3093.78    427.58 o 
   0  10  11    24320.88    22727.87    754.57 o 
   1  10  11     5064.18     4649.84    366.79 o 
   2  10  11    35529.72    31578.86   1619.09 o 
   3  10  11     7009.18     7710.97   1033.79 o 
   4  10  11     5690.79     4540.08    557.37 o 
   5  10  11       55.92      -47.46    349.79 o 
   6  10  11      116.27     -116.28    414.42 o 
   7  10  11     5330.53     7053.84    754.44 o 
   8  10  11    52190.21    51501.26   2399.97 o 
   9  10  11      483.05      570.91    507.10 o 
  10  10  11    13064.19    12708.92   1143.15 o 
 -10  11  11      205.27     1006.11    706.94 o 
  -9  11  11      619.83      908.73    670.62 o 
  -8  11  11    23053.80    22851.19   1520.91 o 
  -7  11  11     1245.96     1474.31    855.19 o 
  -6  11  11    37440.93    36226.51   1740.32 o 
  -5  11  11    12218.70    12171.86   1049.61 o 
  -4  11  11    16822.54    17064.72   1178.43 o 
  -3  11  11      476.85      736.86    284.88 o 
  -2  11  11      880.06      975.01    348.13 o 
  -1  11  11      436.53      781.54    263.02 o 
   0  11  11    32504.26    29445.98    918.25 o 
   1  11  11    43996.25    39808.09   1084.27 o 
   2  11  11     2739.76     2992.68    418.34 o 
   3  11  11    32803.18    33599.84   1315.97 o 
   4  11  11    13407.92    12823.27    891.58 o 
   5  11  11      125.28       -7.28    361.48 o 
   6  11  11    16131.92    13534.91    975.25 o 
   7  11  11     8699.76     8788.76    844.33 o 
   8  11  11     9015.07     9587.01   1160.63 o 
   9  11  11     1564.69     2198.49    603.57 o 
  10  11  11      396.94      426.80    598.63 o 
 -10  12  11    17704.79    17030.19   1849.82 o 
  -9  12  11     5014.55     4841.35    942.64 o 
  -8  12  11    27183.11    32542.45   2348.23 o 
  -7  12  11     7316.42     5615.88    864.76 o 
  -6  12  11    24492.56    20446.52   1965.54 o 
  -5  12  11     6911.69     4771.43    768.70 o 
  -4  12  11    12614.61    14763.35   1250.77 o 
  -3  12  11    24120.30    24225.44   1082.86 o 
  -2  12  11       25.56      125.54    268.81 o 
  -1  12  11     1454.85     1474.95    370.96 o 
   0  12  11     2345.38     2151.30    334.65 o 
   1  12  11    13777.35    14673.32    771.54 o 
   2  12  11      839.66      363.66    409.88 o 
   3  12  11    24902.78    24537.40   1173.31 o 
   4  12  11      421.15      617.43    420.83 o 
   5  12  11    55722.53    48210.74   1748.39 o 
   6  12  11     2517.05     2337.68    583.89 o 
   7  12  11    51423.78    43832.41   1755.61 o 
   8  12  11     7173.71     5817.28    810.38 o 
   9  12  11     2182.33     2016.98    675.37 o 
  10  12  11       86.88     -139.72    619.13 o 
 -10  13  11      180.11     -199.61    666.65 o 
  -9  13  11        5.72      155.26   1371.64 o 
  -8  13  11      261.29      676.26    876.35 o 
  -7  13  11     2957.68     3472.12    760.75 o 
  -6  13  11    14604.21    14542.78   1250.38 o 
  -5  13  11    14916.04    15662.12   1260.99 o 
  -4  13  11     1428.32      951.62    717.91 o 
  -3  13  11    10359.24     9924.10    723.58 o 
  -2  13  11     3543.26     4003.68    432.25 o 
  -1  13  11      435.28      354.57    302.21 o 
   0  13  11     2266.86     2085.97    354.81 o 
   1  13  11     4045.37     4190.30    496.22 o 
   2  13  11       31.16       44.11    390.92 o 
   3  13  11      149.73      375.49    422.12 o 
   4  13  11     5037.05     4491.39    627.03 o 
   5  13  11     1957.71     1979.65    838.54 o 
   6  13  11     9278.97     8845.86    942.07 o 
   7  13  11    13665.43    14493.54   1644.68 o 
   8  13  11     8793.47     8322.53    913.29 o 
   9  13  11     5737.26     6257.60    967.50 o 
  -9  14  11        3.11      -63.88    858.91 o 
  -8  14  11     2626.08     2539.57   1233.22 o 
  -7  14  11        1.65      -89.32    859.22 o 
  -6  14  11    20825.55    19910.05   1488.74 o 
  -5  14  11      256.52      147.77    579.91 o 
  -4  14  11    69457.78    72680.30   3230.05 o 
  -3  14  11     4205.99     4679.79    691.15 o 
  -2  14  11     9872.99    10567.61    649.04 o 
  -1  14  11    57951.88    58667.05   1552.58 o 
   0  14  11      399.89       39.39    311.61 o 
   1  14  11    22305.04    21453.16   1159.09 o 
   2  14  11     2514.47     3013.86    566.00 o 
   3  14  11     1719.73     1444.75    501.86 o 
   4  14  11    12631.29    11978.08    954.81 o 
   5  14  11       20.00      709.62    652.15 o 
   6  14  11       73.91      248.02    511.28 o 
   7  14  11    19712.01    20750.29   1339.76 o 
   8  14  11       21.27      378.55    567.29 o 
   9  14  11      848.33      -63.89    612.73 o 
  -9  15  11      221.43     2092.41   1023.70 o 
  -8  15  11      470.82      932.63    909.98 o 
  -7  15  11     1490.47      510.81    946.94 o 
  -6  15  11      162.64      606.26    611.94 o 
  -5  15  11     8160.05     8350.02   1550.40 o 
  -4  15  11     4176.48     4824.38    885.10 o 
  -3  15  11    82694.71    79040.11   2542.34 o 
  -2  15  11      722.05      884.74    434.12 o 
  -1  15  11     4213.69     4535.40    491.72 o 
   0  15  11    29685.11    30170.17   1195.96 o 
   1  15  11    46841.89    46826.01   1751.03 o 
   2  15  11      355.19      494.89    479.13 o 
   3  15  11    41689.09    40134.36   1641.93 o 
   4  15  11     9980.86    12850.36   1276.27 o 
   5  15  11    12366.07    11511.19    993.02 o 
   6  15  11      596.79      752.08    535.36 o 
   7  15  11    12605.24    13697.19   1474.85 o 
   8  15  11      709.34       34.04    587.92 o 
   9  15  11       46.57      201.10    634.46 o 
  -8  16  11     3827.51     4215.21   1499.58 o 
  -7  16  11        8.75     1047.92    924.63 o 
  -6  16  11       65.58     1038.35   1559.35 o 
  -5  16  11     5564.89     5622.54   1049.07 o 
  -4  16  11     1545.52     1920.51    759.01 o 
  -3  16  11    28368.76    26951.36   1393.19 o 
  -2  16  11     5367.75     5307.95    636.37 o 
  -1  16  11     4248.88     3224.06    468.04 o 
   0  16  11      665.77     1527.95    536.41 o 
   1  16  11       38.35      -47.71    443.71 o 
   2  16  11    10170.56    11726.43    985.54 o 
   3  16  11      820.30     1193.74    566.92 o 
   4  16  11      172.96      148.27    529.02 o 
   5  16  11     2443.48     2459.49    630.23 o 
   6  16  11    11528.64     9971.09   2195.77 o 
   7  16  11    11126.96    11584.56   1831.18 o 
   8  16  11    26085.83    24188.82   1590.52 o 
  -8  17  11     1329.51     1521.82   1025.68 o 
  -7  17  11       76.19     -423.77   1063.34 o 
  -6  17  11     5138.05     6298.84   4497.68 o 
  -5  17  11     5708.00     6952.69   1646.39 o 
  -4  17  11    20659.85    20191.34   1593.15 o 
  -3  17  11    23598.59    23211.96   1386.48 o 
  -2  17  11    21342.07    23831.27   1910.47 o 
  -1  17  11    11373.26    10991.73    963.32 o 
   0  17  11     3355.05     3095.16    645.10 o 
   1  17  11    24128.41    24114.88   1341.81 o 
   2  17  11       29.49      478.35    903.92 o 
   3  17  11    16818.50    19124.69   1268.74 o 
   4  17  11       56.62     -501.16    495.01 o 
   5  17  11     7798.59     7819.27    897.51 o 
   6  17  11       27.49      433.43    584.18 o 
   7  17  11      211.08      379.13    614.67 o 
   8  17  11      667.65     1647.94    687.19 o 
  -7  18  11        5.30      724.45   1014.24 o 
  -6  18  11     2153.99     3021.40   1135.82 o 
  -5  18  11      417.48     1091.75   1550.96 o 
  -4  18  11     3117.47     3602.40    848.22 o 
  -3  18  11     1205.87     1674.56    645.57 o 
  -2  18  11      842.77      201.07    652.41 o 
  -1  18  11       82.34     -430.58    647.22 o 
   0  18  11      780.01     2003.62    753.68 o 
   1  18  11    19168.74    20864.58   1728.84 o 
   2  18  11     4519.85     5814.79    799.00 o 
   3  18  11    16751.24    15121.46   1570.21 o 
   4  18  11     2803.17     2151.60    722.59 o 
   5  18  11    21485.62    19578.22   1582.93 o 
   6  18  11     1271.27     3310.31    817.35 o 
   7  18  11     5130.65     4806.88    864.55 o 
  -7  19  11     1121.41      250.01   1770.13 o 
  -6  19  11      411.39      797.11   1516.36 o 
  -5  19  11       18.96     -966.81    916.37 o 
  -4  19  11     7290.24     7617.10   1092.07 o 
  -3  19  11     9342.81     9007.35   1336.34 o 
  -2  19  11    12348.73    12784.49   1550.08 o 
  -1  19  11     2109.32     3666.95    878.50 o 
   0  19  11      499.74     1408.42    813.95 o 
   1  19  11      412.19     -313.44    699.89 o 
   2  19  11      248.05     -380.26    551.50 o 
   3  19  11      241.64     -244.35    551.47 o 
   4  19  11        8.16     -244.62    529.17 o 
   5  19  11     5219.65     6870.25    941.49 o 
   6  19  11     2329.33     2476.87    744.38 o 
  -6  20  11    10230.76     9852.80   1277.14 o 
  -5  20  11      222.85     -318.35    724.12 o 
  -4  20  11    28420.04    28950.42   2175.39 o 
  -3  20  11      300.06      374.05    705.08 o 
  -2  20  11     5183.40     5336.89   1428.80 o 
  -1  20  11     1728.28     3970.24   1285.53 o 
   0  20  11       61.50      -30.38    699.41 o 
   1  20  11     4669.52     4955.84   1425.70 o 
   2  20  11     2638.45     1660.84    673.25 o 
   3  20  11    21753.49    20196.12   2983.61 o 
   4  20  11        2.31      881.23    618.29 o 
   5  20  11     6987.86     7797.61   1204.22 o 
   6  20  11        0.48     -152.51    893.03 o 
  -5  21  11      795.42     2323.74    885.39 o 
  -4  21  11     3039.55     3893.13   1126.11 o 
  -3  21  11     7200.07    10337.64   2594.37 o 
  -2  21  11     3013.92     1826.92   1272.35 o 
  -1  21  11     9971.17    11860.77   1798.47 o 
   0  21  11      757.79     1060.99    905.57 o 
   1  21  11    19862.89    21197.27   1708.07 o 
   2  21  11      427.81     -286.36    792.20 o 
   3  21  11    15940.34    13498.69   1201.41 o 
   4  21  11     7460.04     7197.47    946.74 o 
   5  21  11    10604.73    10114.09   2023.38 o 
  -4  22  11     1625.53     2703.47   1085.36 o 
  -3  22  11     4256.28     4991.60   2273.48 o 
  -2  22  11     1651.75      325.08   1600.25 o 
  -1  22  11     3036.60     1180.94   1243.70 o 
   0  22  11     9995.73    10529.49   1826.07 o 
   1  22  11     1421.14     1927.58    811.14 o 
   2  22  11      310.36      693.99    823.08 o 
   3  22  11     8262.47     8734.49   1027.92 o 
  -2  23  11     6966.85     6652.67   2283.97 o 
  -1  23  11    13621.96    15405.07   2138.52 o 
   0  23  11     9452.11     7552.55   1655.10 o 
   1  23  11     3518.43     3971.23   1087.43 o 
   2  23  11     1028.91     1657.03    920.46 o 
 -12   0  12     1541.78     2885.90   1354.86 o 
 -11   0  12    64137.05    58426.86   4158.97 o 
 -10   0  12     1983.62     2313.33   1149.33 o 
  -9   0  12    71867.76    69045.95   3089.43 o 
  -8   0  12    26930.95    20910.61   1491.55 o 
  -7   0  12    77775.64    75127.94   3488.02 o 
  -6   0  12    13206.86    10711.62    703.68 o 
  -5   0  12    53721.05    54759.75   1772.98 o 
  -4   0  12    51117.36    51685.70   1637.40 o 
  -3   0  12     4330.69     8935.99    866.43 o 
  -2   0  12    17789.36    15561.64    727.77 o 
  -1   0  12    32794.69    27520.47   1101.00 o 
   0   0  12   110098.74   111060.41   3081.65 o 
   2   0  12   165418.70   198452.88   5331.08 o 
   3   0  12    93033.95    81406.01   2423.36 o 
   4   0  12    36011.04    45021.16   1547.29 o 
   5   0  12    73467.96    69964.22   2229.36 o 
   6   0  12    28143.46    27190.01   1180.15 o 
   7   0  12    30622.34    30514.27   1347.21 o 
   8   0  12    46725.37    47490.29   4305.78 o 
   9   0  12      511.91      633.39    964.76 o 
  10   0  12    20852.98    20138.37   2550.33 o 
  11   0  12     2488.15     1470.21   1193.37 o 
 -12   1  12     2048.43     2999.15   1323.40 o 
 -11   1  12      890.91     1531.37    807.83 o 
 -10   1  12       17.39      159.49    517.96 o 
  -9   1  12      252.71      -15.38    374.90 o 
  -8   1  12     2356.55     2952.90    494.83 o 
  -7   1  12      183.07      576.24    252.20 o 
  -6   1  12     3484.75     3956.53    333.05 o 
  -5   1  12     5397.77     5343.05    412.07 o 
  -4   1  12    44470.84    50299.67   1132.95 o 
  -3   1  12    14281.47    15834.48    469.32 o 
  -2   1  12    87539.55    94308.83   2114.58 o 
   0   1  12   315661.69   293927.16   5432.18 o 
   1   1  12     3688.42     4629.04    271.97 o 
   2   1  12   128494.30   136168.38   2665.53 o 
   3   1  12      829.59     2091.09    263.79 o 
   5   1  12     1497.52     2341.93    283.93 o 
   6   1  12    30304.05    31065.52    910.41 o 
   7   1  12    12530.75    11653.79    861.46 o 
   8   1  12     7634.56     8731.54    748.04 o 
   9   1  12     5770.25     7919.22    898.32 o 
  10   1  12     5191.79     6175.41   1117.31 o 
  11   1  12      196.52      396.39    987.83 o 
 -12   2  12     5237.83     7837.65   1772.23 o 
 -11   2  12      166.31     1086.38   1407.30 o 
 -10   2  12      122.66       16.58    521.87 o 
  -9   2  12      287.34     -190.13    563.87 o 
  -8   2  12      470.46      482.80    340.14 o 
  -7   2  12      945.56     1160.26    316.70 o 
  -6   2  12      545.00      651.52    225.11 o 
  -5   2  12     1229.56     1528.45    264.19 o 
  -4   2  12     1194.51     1582.76    195.80 o 
  -3   2  12       69.78      384.14    187.53 o 
  -1   2  12    26304.74    25254.01    650.45 o 
   0   2  12     4118.58     4990.48    270.10 o 
   1   2  12    15569.96    12069.72    421.46 o 
   2   2  12    16129.88    12300.96    445.84 o 
   3   2  12     2225.11     1352.12    206.27 o 
   4   2  12     3498.91     3449.31    295.72 o 
   5   2  12      206.23      339.46    213.72 o 
   6   2  12      106.02      422.82    284.48 o 
   7   2  12    13240.47    13351.43    807.76 o 
   8   2  12    11751.93    12324.13    993.26 o 
   9   2  12    25820.36    27786.24   1960.42 o 
  10   2  12       32.01       21.06   1247.90 o 
  11   2  12    22041.13    20965.36   1938.66 o 
 -12   3  12        2.55     -531.86    792.32 o 
 -11   3  12      392.23     -491.90   1300.33 o 
 -10   3  12    16561.96    15246.17   1255.14 o 
  -9   3  12      764.80     1873.25    587.05 o 
  -8   3  12     1771.10     1804.34    437.53 o 
  -7   3  12       12.20      686.79    309.98 o 
  -6   3  12    16297.66    16095.31    729.49 o 
  -5   3  12   142341.56   141574.55   2833.86 o 
  -4   3  12    16913.85    14999.77    677.04 o 
  -3   3  12     1663.30     2539.14    287.21 o 
  -2   3  12   157483.70   156974.45   3388.82 o 
  -1   3  12    33419.19    29520.59    735.16 o 
   0   3  12     1682.13     1544.37    176.21 o 
   1   3  12    20621.29    19309.41    557.17 o 
   2   3  12    48289.50    49399.14   1113.21 o 
   3   3  12    22056.35    20124.03    599.59 o 
   4   3  12     3611.95     2944.33    276.58 o 
   5   3  12     2655.47     2755.45    289.21 o 
   6   3  12    18393.14    17951.06    985.30 o 
   7   3  12    19663.54    18862.64    994.85 o 
   8   3  12     5391.96     6390.79    699.58 o 
   9   3  12     1377.46     1037.58    552.80 o 
  10   3  12     1892.36     3612.59    787.08 o 
  11   3  12     3303.02     4598.57   1072.20 o 
 -11   4  12     1834.31     2054.96    724.10 o 
 -10   4  12      139.72     -347.96    674.23 o 
  -9   4  12       37.04      290.44    527.21 o 
  -8   4  12     2270.39     1828.37    455.60 o 
  -7   4  12     1627.06     2456.43    406.24 o 
  -6   4  12     7643.89     7888.16    557.08 o 
  -5   4  12     6584.75     6182.04    372.54 o 
  -4   4  12   196488.59   204935.78   3942.24 o 
  -3   4  12     2850.34     4430.09    372.60 o 
  -2   4  12   122970.09   122045.88   3029.57 o 
  -1   4  12      443.34      783.09    171.64 o 
   0   4  12    80355.35    80480.52   1674.34 o 
   1   4  12    10890.44    10253.49    391.35 o 
   2   4  12       54.72      580.62    231.83 o 
   3   4  12    21690.44    21726.85    717.37 o 
   4   4  12     6152.43     6590.54    375.06 o 
   5   4  12     9159.50     8609.38    537.72 o 
   6   4  12      113.79      928.97    298.59 o 
   7   4  12    59144.66    56418.07   1830.67 o 
   8   4  12       62.48      632.54    439.90 o 
   9   4  12    16035.31    16550.69   1098.87 o 
  10   4  12     8730.09     9754.44   1609.04 o 
  11   4  12    53193.41    54863.86   3032.25 o 
 -11   5  12     5998.30     8817.69   1426.53 o 
 -10   5  12     4831.55     4518.78    954.98 o 
  -9   5  12     7965.57     9409.26    823.84 o 
  -8   5  12      773.46     1500.41    443.41 o 
  -7   5  12    14976.82    15799.76   1041.24 o 
  -6   5  12     1852.60     1473.06    333.85 o 
  -5   5  12     1625.06     2040.32    328.72 o 
  -4   5  12   112856.52   111347.23   2294.69 o 
  -3   5  12    37386.14    41504.48   1238.24 o 
  -2   5  12   107353.57   113866.05   2508.82 o 
  -1   5  12   353406.50   363004.63   6738.74 o 
   0   5  12   142921.94   150425.53   2941.97 o 
   1   5  12     6650.33     7724.97    356.86 o 
   2   5  12    48783.63    54408.97   1220.31 o 
   3   5  12    21517.79    20665.21    870.72 o 
   4   5  12    12285.03    11787.51    597.09 o 
   5   5  12    22621.98    21521.24   1010.41 o 
   6   5  12    27625.59    26268.29   1101.69 o 
   7   5  12     9808.82     8691.94    739.20 o 
   8   5  12     5293.62     4878.90    640.46 o 
   9   5  12      761.34      670.92    510.68 o 
  10   5  12    10523.43    12076.86   1200.90 o 
  11   5  12      376.15      605.93    674.73 o 
 -11   6  12    18296.38    19653.70   2377.30 o 
 -10   6  12      409.33      648.54    585.43 o 
  -9   6  12    35127.54    33976.17   1642.00 o 
  -8   6  12     1922.50     2701.13    539.61 o 
  -7   6  12    17305.68    18562.66   1000.97 o 
  -6   6  12     2149.33     3548.56    427.54 o 
  -5   6  12     7786.63     8947.12    572.84 o 
  -4   6  12    37182.41    31235.55    864.52 o 
  -3   6  12     1071.42     2515.33    263.92 o 
  -2   6  12    17305.03    18797.35    602.83 o 
  -1   6  12    81447.02    84985.02   1797.12 o 
   0   6  12    35608.52    35915.95    905.59 o 
   1   6  12    11176.08    10228.12    416.47 o 
   2   6  12      108.34      305.51    224.97 o 
   3   6  12     6181.59     6065.10    453.41 o 
   4   6  12    22883.46    20981.92    793.49 o 
   5   6  12      193.92       85.91    237.78 o 
   6   6  12    41446.82    38344.97   1717.64 o 
   7   6  12     4055.63     4681.47    647.52 o 
   8   6  12     2070.27     2215.20    521.52 o 
   9   6  12     2885.69     2685.94    630.00 o 
  10   6  12     8380.71     9044.81    930.46 o 
  11   6  12     2671.70     2967.03    808.80 o 
 -11   7  12      651.37      262.48    828.49 o 
 -10   7  12     2342.45     4483.51    822.34 o 
  -9   7  12      270.37      938.44    507.99 o 
  -8   7  12      183.64       66.51    446.21 o 
  -7   7  12      617.43     1205.25    413.34 o 
  -6   7  12    15438.79    13028.28    840.27 o 
  -5   7  12    14102.81    14234.96    721.37 o 
  -4   7  12      271.48      368.97    214.61 o 
  -3   7  12       38.97     -100.54    192.39 o 
  -2   7  12     5281.42     6740.05    388.36 o 
  -1   7  12    26512.76    23670.05   1092.37 o 
   0   7  12   144495.45   144981.83   2896.16 o 
   1   7  12     1847.56     2189.38    254.21 o 
   2   7  12    21405.36    23559.17    834.80 o 
   3   7  12     3320.22     3354.19    525.02 o 
   4   7  12    13160.24    13420.81    660.72 o 
   5   7  12      752.87      837.94    364.67 o 
   6   7  12     5625.16     7317.82    667.83 o 
   7   7  12     1641.63     1673.74    478.35 o 
   8   7  12    24109.74    23985.79   1360.43 o 
   9   7  12     3196.04     2134.61    591.63 o 
  10   7  12     5283.53     3873.47    722.07 o 
  11   7  12     3458.63     6304.76   1014.87 o 
 -11   8  12      602.29       78.68    839.98 o 
 -10   8  12       55.19     -321.37    695.65 o 
  -9   8  12     2201.24     2950.18    605.19 o 
  -8   8  12     2074.50     2308.83    528.81 o 
  -7   8  12     4343.66     4302.59    620.29 o 
  -6   8  12      662.89      871.29    436.05 o 
  -5   8  12     3968.83     3820.61    544.53 o 
  -4   8  12    13360.30    12465.16    668.47 o 
  -3   8  12    16513.17    17966.15    662.82 o 
  -2   8  12     3881.41     3912.06    338.27 o 
  -1   8  12    41488.09    42451.46   1228.48 o 
   0   8  12      834.37      595.78    216.83 o 
   1   8  12   137892.16   141177.33   2851.98 o 
   2   8  12    25642.30    24823.71    884.09 o 
   3   8  12     9305.35     8260.61    555.55 o 
   4   8  12     3176.66     3770.15    478.46 o 
   5   8  12    53215.13    51113.80   1695.52 o 
   6   8  12    45280.73    40390.53   1498.24 o 
   7   8  12    52424.91    51049.46   1835.40 o 
   8   8  12      763.55      677.15    484.59 o 
   9   8  12    11015.73     9871.19   1014.42 o 
  10   8  12      176.34      750.57    542.97 o 
  11   8  12      758.63      797.18    632.23 o 
 -11   9  12      528.44     -211.15    841.02 o 
 -10   9  12    34488.85    33068.75   1972.10 o 
  -9   9  12     1681.63     2072.17    687.78 o 
  -8   9  12    21314.88    19629.79   1199.71 o 
  -7   9  12       37.04     -156.21    409.95 o 
  -6   9  12     9238.23    10194.39    824.68 o 
  -5   9  12     5893.30     6643.26    666.14 o 
  -4   9  12      188.63      227.69    285.55 o 
  -3   9  12     7604.93     9357.89    828.36 o 
  -2   9  12    17091.40    17693.82    702.66 o 
  -1   9  12     6732.58     7809.02    455.24 o 
   0   9  12    24384.82    24037.57    764.30 o 
   1   9  12    41746.52    41735.48   1076.50 o 
   2   9  12    55780.95    53163.61   1487.68 o 
   3   9  12    28683.91    28303.46   1140.54 o 
   4   9  12     9927.22    10302.78    752.41 o 
   5   9  12     1223.37     1960.00    468.86 o 
   6   9  12     2570.34     2316.00    618.32 o 
   7   9  12    47597.04    45894.45   1952.56 o 
   8   9  12     2052.27     2813.18    674.76 o 
   9   9  12    15630.73    15857.08   1497.56 o 
  10   9  12      279.33      953.53    599.94 o 
 -10  10  12     1172.14      766.19    847.46 o 
  -9  10  12     2754.40     2443.63   1569.59 o 
  -8  10  12       46.13      197.60    481.30 o 
  -7  10  12     1668.14     2333.88    558.38 o 
  -6  10  12    28968.64    25447.63   1276.29 o 
  -5  10  12       28.46      268.36    396.55 o 
  -4  10  12    50804.86    50061.57   1481.58 o 
  -3  10  12      330.29      667.04    267.42 o 
  -2  10  12    11288.20    11346.26    565.70 o 
  -1  10  12     2298.64     2417.72    370.18 o 
   0  10  12    27825.45    29212.14    887.59 o 
   1  10  12    29666.49    30896.19    908.76 o 
   2  10  12     5064.43     5682.71    506.61 o 
   3  10  12    20393.41    18086.54    965.06 o 
   4  10  12      529.18       89.57    347.74 o 
   5  10  12    14977.08    13868.65    918.54 o 
   6  10  12     8407.39     8054.39    792.43 o 
   7  10  12    32966.06    30180.87   1802.40 o 
   8  10  12      571.27      710.35    532.99 o 
   9  10  12     6569.88     5642.13    803.12 o 
  10  10  12     2670.55     3072.30    691.54 o 
 -10  11  12     2260.28     3341.65    847.85 o 
  -9  11  12     6673.96     6991.89   1049.64 o 
  -8  11  12    11292.23    10582.43    981.13 o 
  -7  11  12      308.41      738.96    501.30 o 
  -6  11  12    66894.24    68315.73   2255.95 o 
  -5  11  12    61696.73    60309.83   2051.84 o 
  -4  11  12    29724.39    29911.40   2187.46 o 
  -3  11  12    47452.41    46732.31   1278.07 o 
  -2  11  12    23469.93    24474.33    971.24 o 
  -1  11  12    19494.47    18806.60    726.86 o 
   0  11  12    63786.63    65748.21   1573.00 o 
   1  11  12    19552.73    18408.98    713.88 o 
   2  11  12    60838.89    59363.24   1671.36 o 
   3  11  12   126705.41   124493.11   3867.04 o 
   4  11  12     6371.54     5559.49    884.16 o 
   5  11  12    32933.27    30513.46   1340.57 o 
   6  11  12      550.29      568.11    454.82 o 
   7  11  12        2.21      -10.55    439.16 o 
   8  11  12      563.53      459.09    518.81 o 
   9  11  12      333.15      335.40    538.37 o 
  10  11  12     1287.51     1721.76    660.88 o 
 -10  12  12        7.71       -4.01    687.99 o 
  -9  12  12     4411.32     2770.29    843.90 o 
  -8  12  12       58.71     -266.56    699.05 o 
  -7  12  12     3828.16     2910.89    640.06 o 
  -6  12  12     9123.18    11636.12    959.07 o 
  -5  12  12    10713.24    11293.05    928.80 o 
  -4  12  12     2373.60     2317.72    527.48 o 
  -3  12  12    32997.16    32608.85   1169.71 o 
  -2  12  12     1070.97     1252.52    334.50 o 
  -1  12  12     5776.04     5999.00    486.48 o 
   0  12  12    19330.85    20890.50    775.18 o 
   1  12  12    27115.46    26158.93   1379.69 o 
   2  12  12     3192.19     3443.60    517.86 o 
   3  12  12     1119.83     1609.42    449.55 o 
   4  12  12    19253.23    17273.41   1051.01 o 
   5  12  12    10519.26    10047.84   1319.56 o 
   6  12  12      160.70     -602.12    401.41 o 
   7  12  12       15.79       56.61    492.41 o 
   8  12  12     3059.23     3011.18    676.49 o 
   9  12  12      239.02     -179.68    520.55 o 
  10  12  12     2292.32     2335.56    899.99 o 
 -10  13  12     7651.88     7508.65   1077.23 o 
  -9  13  12       40.12      853.16   1001.92 o 
  -8  13  12      291.64      751.05    645.25 o 
  -7  13  12    10651.66    13908.91   1136.72 o 
  -6  13  12    12671.56    12928.11   1041.87 o 
  -5  13  12    30538.26    23742.51   1309.95 o 
  -4  13  12     8543.11     7719.94    784.76 o 
  -3  13  12    28645.12    28798.90   1355.73 o 
  -2  13  12      585.87      295.18    307.17 o 
  -1  13  12     1128.27     1161.45    324.08 o 
   0  13  12     4909.30     4662.23    477.57 o 
   1  13  12       39.14     -133.08    337.15 o 
   2  13  12     5778.47     6759.56    702.46 o 
   3  13  12      842.95      453.76    441.14 o 
   4  13  12       38.41       36.50    419.81 o 
   5  13  12      787.03      972.65    479.66 o 
   6  13  12    11579.03    12106.34   1447.50 o 
   7  13  12      167.95     -600.06    491.63 o 
   8  13  12    12890.44    10075.00   1003.86 o 
   9  13  12      229.57      161.13    578.58 o 
  -9  14  12     5813.35     8052.95   1135.18 o 
  -8  14  12     3902.82     3918.15   1020.41 o 
  -7  14  12     3901.22     5447.69    962.81 o 
  -6  14  12      651.59      994.09    642.53 o 
  -5  14  12      367.33     -142.84    528.49 o 
  -4  14  12     1211.75      482.78    508.71 o 
  -3  14  12    20641.36    21581.26   1219.19 o 
  -2  14  12      212.58      406.85    343.92 o 
  -1  14  12    24606.55    23256.11   1312.34 o 
   0  14  12    13957.33    14028.54    824.66 o 
   1  14  12    37331.97    35146.90   1468.22 o 
   2  14  12    13483.11    13968.34    979.29 o 
   3  14  12    40960.15    40572.55   1607.79 o 
   4  14  12     3232.02     2100.12    551.32 o 
   5  14  12    52748.63    49888.73   1881.72 o 
   6  14  12    15529.54    16338.19   2385.48 o 
   7  14  12    11185.55    12830.49   1064.12 o 
   8  14  12     3998.05     4622.59    774.80 o 
   9  14  12       89.08      276.86    599.55 o 
  -9  15  12      684.78     1486.44    792.79 o 
  -8  15  12    25939.13    20416.42   1672.42 o 
  -7  15  12        3.55      546.35    697.48 o 
  -6  15  12    27903.40    29039.92   1584.10 o 
  -5  15  12      661.09      843.33    557.82 o 
  -4  15  12     9874.90     9713.19    918.81 o 
  -3  15  12       19.24     -652.16    434.78 o 
  -2  15  12      170.33      600.86    422.00 o 
  -1  15  12     1177.40     1292.83    369.21 o 
   0  15  12     4089.56     4771.29    561.47 o 
   1  15  12     2704.41     3516.50    616.54 o 
   2  15  12    19609.34    19395.79   1166.29 o 
   3  15  12    28313.91    28684.45   1416.21 o 
   4  15  12     9392.84    10011.49    928.94 o 
   5  15  12    29672.13    29764.60   1537.88 o 
   6  15  12       25.45       13.92    508.94 o 
   7  15  12     5301.17     5072.65    841.56 o 
   8  15  12     2590.84     1568.09    788.28 o 
  -8  16  12     2506.05     2545.46    817.23 o 
  -7  16  12     4766.32     3629.92    897.60 o 
  -6  16  12       51.50      943.85    668.02 o 
  -5  16  12     3856.18     3473.11    744.37 o 
  -4  16  12      230.63       68.09    605.16 o 
  -3  16  12       65.15      252.89    529.35 o 
  -2  16  12      391.95        8.01    497.13 o 
  -1  16  12     2427.34     2074.04    489.11 o 
   0  16  12     3570.38     3541.84    654.64 o 
   1  16  12     3710.92     5994.13    752.56 o 
   2  16  12     3730.00     4467.45    684.96 o 
   3  16  12     2609.16     2615.95    604.08 o 
   4  16  12      963.53      582.40    564.88 o 
   5  16  12     1209.73     1950.29    641.20 o 
   6  16  12     1029.08     1556.98    590.63 o 
   7  16  12      562.20     1921.94    658.62 o 
   8  16  12        8.85      712.72    663.30 o 
  -8  17  12     8793.09     9498.30   1375.16 o 
  -7  17  12        4.21    -1025.28    736.14 o 
  -6  17  12    29271.96    27959.14   1874.15 o 
  -5  17  12     1595.96      814.69    995.68 o 
  -4  17  12    11053.18    11879.27   1219.99 o 
  -3  17  12     8359.90     9294.47    950.31 o 
  -2  17  12    16905.27    16648.39   1658.61 o 
  -1  17  12     2339.56     3763.64    647.17 o 
   0  17  12    16803.42    18689.01   1175.19 o 
   1  17  12     1817.93      965.52    547.73 o 
   2  17  12    16904.06    17247.74   1599.88 o 
   3  17  12    31609.27    31340.98   1560.62 o 
   4  17  12     2241.06     2406.36    769.82 o 
   5  17  12    24230.00    24155.59   1470.11 o 
   6  17  12      290.47     1042.76    589.88 o 
   7  17  12    11200.96    12182.45   1150.73 o 
  -7  18  12      183.19        6.69    706.23 o 
  -6  18  12     4556.87     4713.24    952.00 o 
  -5  18  12     2773.01     2616.15    835.83 o 
  -4  18  12     7752.50     8112.74   1045.29 o 
  -3  18  12     2080.79     2263.91    699.99 o 
  -2  18  12    27393.00    26397.46   2668.78 o 
  -1  18  12    13761.88    13119.59   2468.53 o 
   0  18  12    15476.54    15470.99   1517.83 o 
   1  18  12     7183.68     8240.52    871.83 o 
   2  18  12     1672.98     3430.38   1215.66 o 
   3  18  12     1974.37     1360.55    628.93 o 
   4  18  12      170.77     -187.83    544.24 o 
   5  18  12     3187.71     2733.21    709.29 o 
   6  18  12     2798.40     2106.39    693.06 o 
   7  18  12     1269.78     1039.31    691.17 o 
  -7  19  12     1641.74      948.94   1025.53 o 
  -6  19  12     2857.45     2454.40   1600.31 o 
  -5  19  12     6410.26     7506.74   1492.80 o 
  -4  19  12     1298.53     1997.62    828.26 o 
  -3  19  12    10887.56    10639.19   1689.77 o 
  -2  19  12     7841.05     8699.55   1185.68 o 
  -1  19  12    28002.04    29426.89   5069.20 o 
   0  19  12      162.55      186.98    732.00 o 
   1  19  12    14547.53    16799.01   2104.99 o 
   2  19  12      415.48     1368.90    769.52 o 
   3  19  12     2191.18     2814.30    702.12 o 
   4  19  12      200.83      260.78    656.60 o 
   5  19  12     1599.48     2316.76    712.93 o 
   6  19  12     5932.00     7781.40    987.03 o 
  -6  20  12     3216.57     4039.43    996.09 o 
  -5  20  12     7493.66     7532.32   1169.40 o 
  -4  20  12     9519.57     9155.69   1174.66 o 
  -3  20  12       14.37     -424.93    770.44 o 
  -2  20  12     8584.96     8958.32   1717.70 o 
  -1  20  12     9368.24     8771.54   1666.14 o 
   0  20  12      280.70     1325.94    784.41 o 
   1  20  12    16234.85    18371.94   1583.82 o 
   2  20  12       69.79     -539.93    651.45 o 
   3  20  12    15570.06    15019.04   1228.94 o 
   4  20  12        4.05      193.17    596.23 o 
   5  20  12     2953.33     2508.70    743.52 o 
  -5  21  12      338.01      778.89    796.44 o 
  -4  21  12    10552.66    13408.08   1790.05 o 
  -3  21  12       39.20    -1394.71   1291.94 o 
  -2  21  12     1290.41     1221.32   1152.28 o 
  -1  21  12     3720.05     4181.00   1350.11 o 
   0  21  12      574.10     -372.38   1491.19 o 
   1  21  12     1158.65      505.97    906.99 o 
   2  21  12       53.19      575.88    624.14 o 
   3  21  12     1157.34      833.36    647.34 o 
   4  21  12      150.26     -308.18    652.03 o 
  -3  22  12     1151.64     1136.74   1770.13 o 
  -2  22  12      199.86      298.96   1144.06 o 
  -1  22  12     6170.19     6579.71   1604.44 o 
   0  22  12       19.44      640.92   1138.67 o 
   1  22  12    15982.28    16682.61   1616.94 o 
   2  22  12      640.79      800.19    828.41 o 
   3  22  12     3837.70     3927.96   1043.78 o 
  -1  23  12     1152.25     3502.76   1897.02 o 
   0  23  12     1033.30     1160.67   1357.29 o 
   1  23  12     5394.70     6349.08   1578.35 o 
 -12   1  13     4759.45     4473.93   1067.22 o 
 -11   1  13      351.01     1353.87    811.21 o 
 -10   1  13      618.54     2371.79    650.07 o 
  -9   1  13        1.51      -62.73    430.17 o 
  -8   1  13     3128.51     3459.58    519.92 o 
  -7   1  13     2725.90     2852.14    384.37 o 
  -6   1  13    12961.34    12594.31    650.31 o 
  -5   1  13    52204.66    50920.59   1196.31 o 
  -4   1  13    42399.11    47034.21   1088.85 o 
  -3   1  13    21816.49    20693.50    564.25 o 
  -2   1  13   171083.19   188709.84   3986.82 o 
  -1   1  13     9931.90     9204.98    451.00 o 
   0   1  13    82404.95    81250.95   1672.43 o 
   1   1  13    24535.73    22795.02    683.92 o 
   2   1  13    42801.64    45378.06   1062.32 o 
   3   1  13   111614.36   116744.59   2587.17 o 
   4   1  13    46074.71    50225.26   1203.21 o 
   5   1  13    13020.35    13192.82    565.18 o 
   6   1  13    12139.29    11132.32    556.72 o 
   7   1  13    48476.71    48185.41   1431.30 o 
   8   1  13     6483.16     6990.44    692.98 o 
   9   1  13    12532.24    10150.46   1302.96 o 
  10   1  13     6146.50     5312.49   1539.43 o 
  11   1  13    26979.83    34727.26   3458.46 o 
 -11   2  13     2078.34     2039.15   1124.16 o 
 -10   2  13       21.15     -578.05    516.39 o 
  -9   2  13     1126.23     1361.55    932.73 o 
  -8   2  13      467.96     1026.76    393.19 o 
  -7   2  13      707.72     1052.83    336.89 o 
  -6   2  13      246.50       58.04    243.08 o 
  -5   2  13     5250.05     7676.95    396.20 o 
  -4   2  13    33688.88    39132.15    938.59 o 
  -3   2  13    37220.82    38820.33   1066.86 o 
  -2   2  13   174501.14   178207.02   3803.24 o 
  -1   2  13    25379.72    24567.09    646.13 o 
   0   2  13   109390.48   101125.45   2149.46 o 
   1   2  13    24215.60    23614.61    644.98 o 
   2   2  13    46668.51    49157.57   1129.34 o 
   3   2  13    52494.00    50992.11   1184.54 o 
   4   2  13   316675.41   312070.88   5876.93 o 
   5   2  13     3352.95     4085.79    349.39 o 
   6   2  13    47298.70    45359.59   1602.90 o 
   7   2  13      301.09      598.71    344.65 o 
   8   2  13       87.28     -212.04    442.77 o 
   9   2  13      152.89     -627.44    528.86 o 
  10   2  13       13.70     -657.82    664.27 o 
  11   2  13      594.50      972.29    802.72 o 
 -11   3  13    56562.23    56289.12   2402.80 o 
 -10   3  13      981.49        0.83    543.18 o 
  -9   3  13    37194.40    29836.83   1604.16 o 
  -8   3  13     4432.40     5953.15    647.54 o 
  -7   3  13   139092.70   138455.25   3209.30 o 
  -6   3  13    14639.20    12315.19    652.46 o 
  -5   3  13    78846.51    82099.28   1777.67 o 
  -4   3  13     5480.84     5710.49    309.94 o 
  -3   3  13   156470.14   177938.22   4235.98 o 
  -2   3  13    43206.92    38079.94   1070.37 o 
  -1   3  13    20019.34    18647.71    549.58 o 
   0   3  13    25695.82    28591.11    733.41 o 
   1   3  13    22959.17    21970.15    618.80 o 
   2   3  13    45034.44    47355.46   1091.71 o 
   3   3  13     3192.24     2741.88    279.92 o 
   4   3  13    61836.99    64044.18   1581.08 o 
   5   3  13      269.43      -64.35    245.74 o 
   6   3  13    84810.23    87245.21   2175.61 o 
   7   3  13     7845.20     8925.74    735.46 o 
   8   3  13    78410.35    79972.67   4134.90 o 
   9   3  13     1833.16     3266.67    720.94 o 
  10   3  13    23790.21    21831.36   1572.61 o 
  11   3  13     4804.33     6146.79   1261.53 o 
 -11   4  13     5735.93     7565.64   1170.25 o 
 -10   4  13       85.15      228.37    558.23 o 
  -9   4  13       78.42     -631.14    486.65 o 
  -8   4  13      373.36      796.59    402.39 o 
  -7   4  13    12004.66    11794.16    704.40 o 
  -6   4  13    15434.19    17174.40    777.12 o 
  -5   4  13     3944.70     3471.93    375.35 o 
  -4   4  13       88.56      820.12    170.80 o 
  -3   4  13     1663.19     2037.75    292.77 o 
  -2   4  13      268.09      170.57    207.98 o 
  -1   4  13     5623.40     5588.38    323.75 o 
   0   4  13   137929.20   133299.70   2624.19 o 
   1   4  13       21.37      160.04    137.36 o 
   2   4  13   266630.88   283955.31   5322.03 o 
   3   4  13       86.45      -28.72    221.20 o 
   4   4  13    77127.27    71735.83   2130.47 o 
   5   4  13      649.24      760.54    270.44 o 
   6   4  13    12410.25    12991.12    701.82 o 
   7   4  13     1684.22     1588.84    450.45 o 
   8   4  13    13748.97    12917.75   1226.02 o 
   9   4  13     3388.97     4332.33    695.16 o 
  10   4  13     4749.97     6106.37    919.32 o 
  11   4  13       48.70      814.59    874.74 o 
 -11   5  13     2217.69     2547.25    967.69 o 
 -10   5  13     3210.08     4123.40   1085.36 o 
  -9   5  13    25485.56    26275.89   1562.64 o 
  -8   5  13      779.90      824.27    426.82 o 
  -7   5  13    12061.17    13152.58    748.69 o 
  -6   5  13    19692.67    21269.00    889.24 o 
  -5   5  13       44.62      973.70    541.37 o 
  -4   5  13    31059.54    29877.84    816.02 o 
  -3   5  13    37757.94    34816.58   1561.11 o 
  -2   5  13    68314.16    65125.50   1433.70 o 
  -1   5  13    79783.77    82087.63   1739.63 o 
   0   5  13    30179.13    31572.77    818.34 o 
   1   5  13     1746.73     2228.53    222.08 o 
   2   5  13   367707.84   386408.72   7162.96 o 
   3   5  13    55277.97    55085.92   1457.91 o 
   4   5  13    72474.16    70691.05   1791.17 o 
   5   5  13    19535.65    18174.51    777.81 o 
   6   5  13    40109.13    38880.09   1409.99 o 
   7   5  13     8176.38     8901.36    757.80 o 
   8   5  13       90.39      150.75    421.99 o 
   9   5  13    22266.29    20151.80   1531.16 o 
  10   5  13    11832.77    14292.26   1329.30 o 
  11   5  13     9333.09     9701.85   1159.09 o 
 -11   6  13      256.31     1953.09    743.29 o 
 -10   6  13     1030.11      999.06    665.52 o 
  -9   6  13      651.27     2913.15    630.84 o 
  -8   6  13    30155.00    28896.43   1287.07 o 
  -7   6  13     8428.96     8527.57    718.94 o 
  -6   6  13    51306.29    49464.42   1448.39 o 
  -5   6  13    65653.30    60863.14   2264.65 o 
  -4   6  13    11072.16    12257.79    645.47 o 
  -3   6  13     3218.51     3922.73    358.25 o 
  -2   6  13    56179.71    59626.11   1362.64 o 
  -1   6  13      218.17      297.21    172.56 o 
   0   6  13    24748.38    25880.28    725.85 o 
   1   6  13    35005.20    33488.59    863.22 o 
   2   6  13     5360.62     6941.21    474.48 o 
   3   6  13       59.66      334.54    249.30 o 
   4   6  13    10649.84    10332.97    833.00 o 
   5   6  13    32686.73    31131.96   1087.30 o 
   6   6  13      464.46      606.19    363.76 o 
   7   6  13    33014.87    31974.87   1324.85 o 
   8   6  13     6219.26     8280.67    799.62 o 
   9   6  13    25909.21    26670.49   1417.77 o 
  10   6  13      272.86     -154.96    526.78 o 
  11   6  13        2.85     -375.26    652.16 o 
 -11   7  13      854.54     2391.60   2159.18 o 
 -10   7  13      514.02     1426.19    684.57 o 
  -9   7  13      294.87      850.06    516.74 o 
  -8   7  13     1154.93      703.82    521.82 o 
  -7   7  13    13802.63    14282.02    934.00 o 
  -6   7  13    18616.92    19484.73   1017.27 o 
  -5   7  13     3373.66     3457.57    430.72 o 
  -4   7  13    21119.87    23827.71   1019.94 o 
  -3   7  13     2877.83     3808.47    324.02 o 
  -2   7  13    77587.33    83160.48   1817.11 o 
  -1   7  13    14823.47    16622.49    590.97 o 
   0   7  13   177403.31   173841.03   3420.28 o 
   1   7  13     1515.10     1960.27    311.49 o 
   2   7  13    21831.84    23362.27   1213.12 o 
   3   7  13       22.23       24.43    246.43 o 
   4   7  13     5039.01     4227.34    423.92 o 
   5   7  13    14882.89    14219.81    862.78 o 
   6   7  13     8049.65    10162.82    855.49 o 
   7   7  13    13474.01    15018.30   1329.55 o 
   8   7  13     4339.38     5387.49    737.89 o 
   9   7  13     7761.12     7975.15    985.96 o 
  10   7  13      204.64     1200.10    562.85 o 
  11   7  13    35334.05    32894.05   2067.62 o 
 -11   8  13     3025.59     3675.95   1154.92 o 
 -10   8  13     1089.54      138.55    628.15 o 
  -9   8  13       96.37      630.67    494.34 o 
  -8   8  13      245.63       57.23    435.28 o 
  -7   8  13      322.13      555.18    448.35 o 
  -6   8  13     2908.18     3222.20    530.96 o 
  -5   8  13     3850.94     3622.83    556.49 o 
  -4   8  13     7798.77     8463.17    579.37 o 
  -3   8  13    77702.14    74396.78   1697.61 o 
  -2   8  13     8700.02     6501.70    413.01 o 
  -1   8  13    25093.00    28646.52    971.40 o 
   0   8  13    96080.84    96786.38   2069.31 o 
   1   8  13    37857.95    33856.99    921.21 o 
   2   8  13   123430.48   135603.80   3098.31 o 
   3   8  13     1413.20     1397.69    330.95 o 
   4   8  13    76920.80    72984.68   2475.79 o 
   5   8  13    12730.84    13049.87    923.60 o 
   6   8  13     5442.37     5952.27    648.21 o 
   7   8  13        6.72     -395.16    400.63 o 
   8   8  13     5216.05     7610.96   1167.24 o 
   9   8  13     3811.00     4228.89    703.05 o 
  10   8  13       13.39      -18.12    608.47 o 
 -11   9  13    13258.71    15094.62   1876.34 o 
 -10   9  13      476.45     2244.55    916.46 o 
  -9   9  13    63548.78    56917.25   2081.72 o 
  -8   9  13      927.93     1355.73    517.30 o 
  -7   9  13    90393.59    87225.21   2655.75 o 
  -6   9  13    10488.97    11884.53    891.54 o 
  -5   9  13    36389.00    34954.68   1609.46 o 
  -4   9  13      871.97     1372.07    390.32 o 
  -3   9  13    30740.36    31113.50   1309.13 o 
  -2   9  13     3621.71     4409.45    378.09 o 
  -1   9  13   154894.34   151779.88   3093.56 o 
   0   9  13    28591.69    32470.16    923.46 o 
   1   9  13    18108.74    19216.77    671.83 o 
   2   9  13   145920.33   146022.48   3338.22 o 
   3   9  13     1905.95     1569.17    345.10 o 
   4   9  13    91601.48    83379.18   2416.90 o 
   5   9  13     2481.09     3263.93    512.95 o 
   6   9  13     6780.19     6691.75    705.38 o 
   7   9  13      928.33     1347.24    510.53 o 
   8   9  13    47397.81    43606.92   1742.25 o 
   9   9  13      321.87      910.25    524.17 o 
  10   9  13     6879.63     7539.92    905.06 o 
 -10  10  13      371.90      531.76    669.18 o 
  -9  10  13     3162.53     3124.28    687.04 o 
  -8  10  13      668.15     1111.85    531.66 o 
  -7  10  13     3275.02     3092.74    729.56 o 
  -6  10  13      119.61     -192.05    406.60 o 
  -5  10  13    19626.44    17409.65   1043.03 o 
  -4  10  13     1789.08     1406.43    528.40 o 
  -3  10  13      825.25     1213.60    346.40 o 
  -2  10  13    10950.31     9534.62    678.80 o 
  -1  10  13    49377.70    48362.30   1257.33 o 
   0  10  13    35480.50    34011.68    986.62 o 
   1  10  13    20377.32    19985.83    714.25 o 
   2  10  13      707.62      614.32    322.28 o 
   3  10  13    15856.15    16032.80    925.48 o 
   4  10  13    17112.25    16898.76    992.11 o 
   5  10  13     1948.98     1627.71    472.71 o 
   6  10  13    35001.00    32852.75   2509.55 o 
   7  10  13      472.21      905.75    490.35 o 
   8  10  13     3800.00     3878.37    690.92 o 
   9  10  13     7303.28     7862.34    897.69 o 
  10  10  13    13240.13    13460.64   1251.75 o 
 -10  11  13       87.16      633.36    711.71 o 
  -9  11  13     6469.23     4740.27    924.65 o 
  -8  11  13     4503.21     4526.10    738.36 o 
  -7  11  13    24460.61    23236.36   1327.96 o 
  -6  11  13     7012.96     9836.80   1105.23 o 
  -5  11  13       53.94     -392.58    388.77 o 
  -4  11  13     3633.19     2972.53    717.45 o 
  -3  11  13    14823.50    14294.58    775.96 o 
  -2  11  13    17524.41    16981.93    861.82 o 
  -1  11  13    28809.86    27482.65    903.73 o 
   0  11  13     8200.11     7542.04    484.49 o 
   1  11  13     3337.55     4577.14    487.12 o 
   2  11  13    19677.21    19872.03    887.11 o 
   3  11  13    28273.26    27700.92   1199.58 o 
   4  11  13       16.09     -102.10    370.92 o 
   5  11  13   102656.08    98957.67   2878.67 o 
   6  11  13    21392.76    21736.28   2090.52 o 
   7  11  13     2391.10     2667.50    925.42 o 
   8  11  13     4809.84     3920.07    704.97 o 
   9  11  13     1205.74     1044.82    579.81 o 
  10  11  13     4677.10     5058.89    846.68 o 
 -10  12  13    18714.52    19364.50   1649.50 o 
  -9  12  13       46.40       32.37    606.73 o 
  -8  12  13    13063.02    13589.34   1110.54 o 
  -7  12  13     1042.76      694.92    743.99 o 
  -6  12  13    22613.56    22951.49   1309.94 o 
  -5  12  13     4942.09     5597.31    713.53 o 
  -4  12  13     1130.72      946.64    484.98 o 
  -3  12  13     4010.38     4743.32    534.94 o 
  -2  12  13    16430.25    17517.98    753.98 o 
  -1  12  13        1.94      185.82    302.64 o 
   0  12  13     2167.41     2052.18    337.65 o 
   1  12  13      555.14     1049.30    363.79 o 
   2  12  13    55314.93    48587.68   2582.60 o 
   3  12  13     5669.00     5723.01    650.15 o 
   4  12  13    25135.47    22768.65   1321.15 o 
   5  12  13    26231.04    24915.08   1286.14 o 
   6  12  13      664.11     -242.64    609.07 o 
   7  12  13     5302.45     4815.78    726.93 o 
   8  12  13      284.23      692.39    554.22 o 
   9  12  13    10741.91    10790.84   1055.28 o 
  -9  13  13     3174.04     3205.83   1127.36 o 
  -8  13  13     1966.32     2207.57    775.55 o 
  -7  13  13       91.73      784.32    551.86 o 
  -6  13  13      495.84      843.45    533.63 o 
  -5  13  13     2102.62     2568.23    616.64 o 
  -4  13  13    22657.07    22116.84   1258.64 o 
  -3  13  13    24536.73    25253.17   1304.11 o 
  -2  13  13    48090.76    48886.79   1364.71 o 
  -1  13  13      299.23      132.17    292.79 o 
   0  13  13    35463.89    36115.65   1561.25 o 
   1  13  13     2666.90     2586.87    461.80 o 
   2  13  13     6419.09     6532.43    694.83 o 
   3  13  13     6697.64     5662.80    741.06 o 
   4  13  13     4421.16     4700.67    652.54 o 
   5  13  13     1419.49     2104.10    545.34 o 
   6  13  13     1964.28     2741.08    621.09 o 
   7  13  13     3029.10     2111.17    614.50 o 
   8  13  13      163.02     -306.81    527.34 o 
   9  13  13     8913.45     9011.38   1023.56 o 
  -9  14  13     2080.12     2973.42    872.82 o 
  -8  14  13    30739.26    29944.64   1951.35 o 
  -7  14  13      144.87     -680.14    526.78 o 
  -6  14  13    16060.46    13832.31   1127.36 o 
  -5  14  13      658.10      330.39    530.64 o 
  -4  14  13     4334.95     2780.60    655.57 o 
  -3  14  13     5867.64     6135.28    747.46 o 
  -2  14  13    58898.14    57152.94   2688.67 o 
  -1  14  13     5089.72     6388.04    544.79 o 
   0  14  13    78204.29    78365.23   2160.08 o 
   1  14  13    10237.11    10455.35    861.23 o 
   2  14  13    40204.81    37564.14   1543.57 o 
   3  14  13    52466.50    50219.75   1841.36 o 
   4  14  13     1955.84     2820.11    575.22 o 
   5  14  13    52149.64    49281.27   2151.16 o 
   6  14  13      638.73     1058.58    536.00 o 
   7  14  13     1021.34     1016.91    564.98 o 
   8  14  13        1.04      207.60    547.72 o 
   9  14  13    10163.85     9395.98   1070.03 o 
  -9  15  13     6461.23     5231.54   1047.18 o 
  -8  15  13      895.54     1745.03    797.35 o 
  -7  15  13     3080.21     2628.89    853.31 o 
  -6  15  13    20544.66    19674.15   1349.51 o 
  -5  15  13    13806.00    13112.63   1076.78 o 
  -4  15  13    33327.80    30482.46   1515.82 o 
  -3  15  13      469.15      590.78    505.01 o 
  -2  15  13    30152.12    32518.28   1476.91 o 
  -1  15  13    32750.36    35813.77   1324.21 o 
   0  15  13     1105.27      973.58    427.20 o 
   1  15  13    17954.50    18266.42   1279.02 o 
   2  15  13    10843.53    11417.36   1068.79 o 
   3  15  13    25973.93    25361.73   2032.16 o 
   4  15  13    18986.94    20630.21   2095.43 o 
   5  15  13    18799.56    19155.94   1269.10 o 
   6  15  13     2705.23     2335.94    934.50 o 
   7  15  13       13.03      331.31    552.60 o 
   8  15  13      178.28      -30.67    644.79 o 
  -8  16  13     1856.73      645.06   1186.14 o 
  -7  16  13     1757.02     2436.15    835.66 o 
  -6  16  13    10507.89    10757.59   1217.92 o 
  -5  16  13    10041.16    10214.06   1032.07 o 
  -4  16  13     1251.75     1173.90    613.55 o 
  -3  16  13     2994.58     3966.40    720.70 o 
  -2  16  13      406.00      129.28    497.91 o 
  -1  16  13    33125.95    35110.13   1337.04 o 
   0  16  13    14049.05    15509.49   1224.20 o 
   1  16  13    20654.11    23141.98   1380.18 o 
   2  16  13      427.59      517.08    500.78 o 
   3  16  13      558.92      792.93    586.67 o 
   4  16  13     2486.27     1449.14    606.60 o 
   5  16  13     4039.86     2400.42    644.94 o 
   6  16  13      622.76      975.82    578.43 o 
   7  16  13      900.66     1251.57    636.92 o 
   8  16  13     4057.58     3016.75   1155.18 o 
  -8  17  13      799.75     1180.61    813.30 o 
  -7  17  13      144.13     -539.24    657.94 o 
  -6  17  13     1930.44     3431.20    873.58 o 
  -5  17  13     2398.81     1979.26    698.68 o 
  -4  17  13      558.56      640.06    625.75 o 
  -3  17  13      115.00     -690.03    773.45 o 
  -2  17  13      190.38      -32.88    595.75 o 
  -1  17  13    25843.12    27402.39   2404.22 o 
   0  17  13      435.43      941.05    919.97 o 
   1  17  13    18567.74    19062.68   1214.63 o 
   2  17  13      304.97      202.35    504.90 o 
   3  17  13     8067.63     6490.13    839.77 o 
   4  17  13     3941.08     2605.12    666.77 o 
   5  17  13     6843.95     7321.12   1102.21 o 
   6  17  13    18677.84    19785.27   1829.43 o 
   7  17  13    11331.53    11806.37   1143.64 o 
  -7  18  13      333.93      657.55    825.79 o 
  -6  18  13     9360.96     7968.07   1119.51 o 
  -5  18  13     1643.17     1600.88    776.26 o 
  -4  18  13    15180.31    15887.44   1288.89 o 
  -3  18  13     1446.29     1907.10    684.42 o 
  -2  18  13    13842.80    15049.48   1661.29 o 
  -1  18  13    17475.87    15221.29   1980.59 o 
   0  18  13      924.78     1996.40    601.13 o 
   1  18  13     3387.68     2465.61    657.71 o 
   2  18  13     7819.86     9921.13    986.53 o 
   3  18  13    16187.78    18577.19   1282.24 o 
   4  18  13     1872.77     1845.43    638.74 o 
   5  18  13     7229.08     7913.10   1140.65 o 
   6  18  13      415.03     1064.24    690.85 o 
   7  18  13    22079.45    19558.20   1483.38 o 
  -6  19  13     1928.69     2113.90    840.86 o 
  -5  19  13      567.60      404.12    698.37 o 
  -4  19  13       38.33     -567.85    733.19 o 
  -3  19  13     2718.72     4840.16   1015.53 o 
  -2  19  13      135.87      633.20    725.32 o 
  -1  19  13      216.96     -898.77    982.25 o 
   0  19  13        7.43      259.02    723.35 o 
   1  19  13     6118.50     5822.09    847.61 o 
   2  19  13      194.78      342.23    595.73 o 
   3  19  13     3623.64     3782.45    881.52 o 
   4  19  13      473.32     1075.36    607.54 o 
   5  19  13       25.57     -550.24    776.78 o 
   6  19  13     2085.64     2606.04    737.81 o 
  -6  20  13    30767.40    30636.65   3193.24 o 
  -5  20  13     3782.27     3993.43    949.13 o 
  -4  20  13     8841.50     5565.37   1416.73 o 
  -3  20  13     1315.06      351.34    841.12 o 
  -2  20  13     3645.52     5115.77   1557.25 o 
  -1  20  13       47.12    -1230.90   2662.54 o 
   0  20  13     2851.68     4355.18   1933.72 o 
   1  20  13     1358.06     1966.04    819.18 o 
   2  20  13     7807.12     9375.35   1236.61 o 
   3  20  13    11505.60    11823.43   1107.39 o 
   4  20  13        0.89     -646.41    589.43 o 
   5  20  13    24062.29    22728.14   2364.55 o 
  -5  21  13        1.06      672.34    736.07 o 
  -4  21  13     8070.47    10438.11   3690.22 o 
  -3  21  13      219.78    -1674.21   1560.40 o 
  -2  21  13    11467.86    10852.08   1846.63 o 
  -1  21  13    11792.71    12176.06   1926.10 o 
   0  21  13     6083.58     9027.69   1674.95 o 
   1  21  13    28178.82    25900.82   1970.67 o 
   2  21  13      261.28      -43.08    808.29 o 
   3  21  13    14858.72    14235.14   1233.64 o 
   4  21  13       78.08     -199.08    647.21 o 
  -3  22  13    12742.02    11793.17   2852.34 o 
  -2  22  13       47.25     -809.72   1053.59 o 
  -1  22  13    11568.21    11365.15   3082.00 o 
   0  22  13     1144.96     1460.37   1391.57 o 
   1  22  13     8779.96    10710.86   2258.80 o 
   2  22  13     1747.09     1433.83    904.49 o 
   3  22  13     1258.17     2609.08    779.64 o 
   0  23  13       25.94     -841.23   1122.03 o 
 -11   0  14    11604.14    14133.77   2260.90 o 
 -10   0  14      254.38     1067.53   1098.99 o 
  -9   0  14    76941.84    77845.12   3419.25 o 
  -8   0  14     9982.48    10719.62   1491.19 o 
  -7   0  14   262098.14   252772.20   8693.35 o 
  -6   0  14    11263.97     9542.04    706.58 o 
  -5   0  14   117816.42   114821.91   3321.59 o 
  -4   0  14     1145.48      744.93    237.47 o 
  -3   0  14   560726.50   571114.06  14723.98 o 
  -2   0  14    20921.96    19119.50    800.88 o 
  -1   0  14      529.71      479.63    215.57 o 
   0   0  14     2188.93     2113.98    297.13 o 
   1   0  14     9711.69    11785.73    626.62 o 
   2   0  14     2648.27     1244.85    364.89 o 
   3   0  14   157743.50   146822.34   4129.54 o 
   4   0  14   200268.75   189746.23   5354.58 o 
   5   0  14    31625.34    28819.81   1741.23 o 
   6   0  14   118479.25   122213.70   3663.25 o 
   7   0  14       73.54     -310.21    429.81 o 
   8   0  14    81849.13    74639.73   3283.05 o 
   9   0  14     9826.48     8210.97   1730.28 o 
  10   0  14    27183.96    26673.59   2888.00 o 
  11   0  14     6116.10     3552.84   1346.47 o 
 -11   1  14     1736.99     2620.29   1068.58 o 
 -10   1  14      531.33     -440.23    492.18 o 
  -9   1  14     5114.38     5929.38    678.39 o 
  -8   1  14       54.26      -70.63    350.07 o 
  -7   1  14     1362.23     1530.89    406.49 o 
  -6   1  14    36011.78    35209.57   1092.39 o 
  -5   1  14    17357.66    17153.92    587.80 o 
  -4   1  14     8624.29     8090.64    361.67 o 
  -3   1  14   178678.23   190280.05   3624.79 o 
  -2   1  14      143.30      697.00    148.11 o 
  -1   1  14     2169.58     1041.55    172.74 o 
   0   1  14    39362.86    31188.26    785.54 o 
   1   1  14    19660.65    23090.51    686.73 o 
   2   1  14    28448.21    28834.40    772.62 o 
   3   1  14     2999.26     3715.04    306.42 o 
   4   1  14   205316.66   194932.30   3804.03 o 
   5   1  14    19606.65    18604.42    673.30 o 
   6   1  14     1275.43      960.81    280.03 o 
   7   1  14       98.32      245.29    308.81 o 
   8   1  14     7324.62     6770.55    835.51 o 
   9   1  14     5946.47     7223.22    893.03 o 
  10   1  14       50.83    -1160.86    773.91 o 
  11   1  14     2128.81     2528.98    930.13 o 
 -11   2  14     1057.36     4163.01    992.86 o 
 -10   2  14     2736.33     3885.49    776.04 o 
  -9   2  14    12485.51    12837.40   1114.02 o 
  -8   2  14     4605.51     5380.17    634.39 o 
  -7   2  14    25642.64    22724.64   1733.25 o 
  -6   2  14      100.09       49.43    263.40 o 
  -5   2  14     9187.22    11223.50    714.87 o 
  -4   2  14    47826.13    51884.94   1363.51 o 
  -3   2  14      869.40      901.96    229.43 o 
  -2   2  14    86625.08    81327.77   1928.46 o 
  -1   2  14    32863.88    29982.70    760.39 o 
   0   2  14     3564.33     3662.38    255.49 o 
   1   2  14    16240.54    15667.46    512.93 o 
   3   2  14     5730.62     4407.08    357.51 o 
   4   2  14    96766.55    94058.51   2012.20 o 
   5   2  14     8326.37     7545.55    453.77 o 
   6   2  14     8556.72     8476.01    592.44 o 
   7   2  14     6741.50     6887.63    643.11 o 
   8   2  14       31.69     1211.87    512.07 o 
   9   2  14     6138.60     7664.19    943.42 o 
  10   2  14     2061.46     3254.47    952.34 o 
  11   2  14     8955.74     9447.97   1457.03 o 
 -11   3  14       32.37      557.60    882.83 o 
 -10   3  14      353.46      203.20    563.20 o 
  -9   3  14     5344.12     5784.77    840.59 o 
  -8   3  14    12750.91    11989.08    865.06 o 
  -7   3  14       78.06      192.22    313.20 o 
  -6   3  14    21259.54    20915.17   1124.71 o 
  -5   3  14    34640.42    32571.88   1554.04 o 
  -4   3  14     8048.48     6939.13    466.10 o 
  -3   3  14      288.14      666.58    230.34 o 
  -2   3  14     7924.26     6022.59    423.71 o 
  -1   3  14    19866.21    18147.06    697.66 o 
   0   3  14     1848.36     1403.83    189.12 o 
   1   3  14     1988.87     1390.00    196.38 o 
   2   3  14     5283.56     4676.33    304.41 o 
   3   3  14    62647.73    59723.34   1351.41 o 
   4   3  14     8816.26     9583.25    478.98 o 
   5   3  14     6670.72     6987.82    513.03 o 
   6   3  14    12592.46    12072.93    872.56 o 
   7   3  14      284.31       73.30    352.40 o 
   8   3  14     8015.65     7981.24    766.29 o 
   9   3  14     2063.04     2871.86    699.70 o 
  10   3  14     2025.07     2772.92    763.55 o 
  11   3  14      357.51      211.26    825.89 o 
 -11   4  14        1.01     1855.39    826.11 o 
 -10   4  14    12064.11    12806.17   1197.56 o 
  -9   4  14     1493.03     1864.28    649.00 o 
  -8   4  14     4910.72     4179.44    683.09 o 
  -7   4  14    15702.85    16167.52    811.22 o 
  -6   4  14     6574.95     5986.38    514.79 o 
  -5   4  14     7399.49     6228.52    487.71 o 
  -4   4  14     4981.08     6003.06    457.48 o 
  -3   4  14     9443.50     8960.84    528.00 o 
  -2   4  14      170.30       89.34    205.88 o 
  -1   4  14    89878.55    93093.32   1930.78 o 
   0   4  14       19.81       53.42    140.72 o 
   1   4  14     1186.85     1025.61    242.14 o 
   2   4  14   113109.98   114010.68   2308.84 o 
   3   4  14    67349.91    69216.16   1518.23 o 
   4   4  14     1989.45     1898.01    401.22 o 
   5   4  14    16455.21    17024.65    865.43 o 
   6   4  14      396.05      122.41    276.40 o 
   7   4  14      714.30      358.01    396.34 o 
   8   4  14     2697.08     4203.70    716.54 o 
   9   4  14     6098.19     6072.37    903.32 o 
  10   4  14     2007.79     3063.17    950.38 o 
  11   4  14    12760.72    15044.48   2914.21 o 
 -11   5  14     3969.73     2549.93    804.34 o 
 -10   5  14       96.43       -4.08    567.60 o 
  -9   5  14    15752.75    16953.01   1285.34 o 
  -8   5  14     2018.28     2109.01    566.65 o 
  -7   5  14     2423.65     3242.40    463.52 o 
  -6   5  14     2799.56     2811.54    410.36 o 
  -5   5  14    16276.32    15795.56    743.79 o 
  -4   5  14     1904.18     1353.67    309.90 o 
  -3   5  14    70532.45    69345.57   1761.14 o 
  -2   5  14      643.45      274.84    228.34 o 
  -1   5  14     2139.42     1313.64    219.90 o 
   0   5  14    56665.91    62930.13   1404.07 o 
   1   5  14      669.43      955.14    234.80 o 
   2   5  14   238797.97   247707.77   4716.49 o 
   3   5  14       56.68     -226.01    214.51 o 
   4   5  14    89819.95    86297.79   2372.35 o 
   5   5  14     4112.25     3593.03    417.89 o 
   6   5  14     9418.42     9656.83    742.78 o 
   7   5  14       61.59      342.38    379.32 o 
   8   5  14    30154.83    31740.46   2172.32 o 
   9   5  14     5026.11     6275.06    765.75 o 
  10   5  14       13.37      430.91    603.75 o 
  11   5  14      649.65      656.37    954.97 o 
 -11   6  14    38856.86    44083.75   2362.05 o 
 -10   6  14      616.47      205.62    756.56 o 
  -9   6  14    93502.43    88479.79   3167.91 o 
  -8   6  14     9438.06    10583.53    852.34 o 
  -7   6  14   106690.86   105351.70   2946.42 o 
  -6   6  14     4988.33     5145.82    528.00 o 
  -5   6  14    93127.55    92681.60   2295.13 o 
  -4   6  14    37406.61    28882.94    984.93 o 
  -3   6  14   289501.56   291020.34   5505.29 o 
  -2   6  14      646.07     1461.43    207.97 o 
  -1   6  14    81872.52    90538.80   1925.16 o 
   0   6  14     1106.56     1095.19    212.41 o 
   1   6  14      656.23     1138.20    308.74 o 
   2   6  14    98496.45    96350.03   2018.39 o 
   3   6  14    36400.43    32655.29   1037.46 o 
   4   6  14    41918.56    41042.08   1226.86 o 
   5   6  14    29966.07    30301.58   1076.51 o 
   6   6  14    24275.17    23694.99   1147.99 o 
   7   6  14        0.60     -158.96    405.95 o 
   8   6  14    68823.25    73281.94   2362.10 o 
   9   6  14     5323.09     6035.76    769.56 o 
  10   6  14    10022.13     9291.00   1103.95 o 
  11   6  14      937.19     -453.95    621.26 o 
 -11   7  14       75.20     1462.03    903.76 o 
 -10   7  14       14.95      203.10    629.64 o 
  -9   7  14      165.37      393.92    684.63 o 
  -8   7  14      336.31      190.52    432.32 o 
  -7   7  14    13404.50    13945.45   1062.25 o 
  -6   7  14     2183.43     2838.75    437.82 o 
  -5   7  14     7200.44     7512.12    576.39 o 
  -4   7  14    14614.03    14014.04    828.84 o 
  -3   7  14       93.91     -142.16    254.06 o 
  -2   7  14     9142.45     8452.45    428.91 o 
  -1   7  14    54613.41    53501.07   1277.50 o 
   0   7  14    46223.23    47392.82   1161.71 o 
   1   7  14     1151.50     1285.56    275.77 o 
   2   7  14    23497.41    23896.12    705.58 o 
   3   7  14    17962.25    18542.33    789.08 o 
   4   7  14    72547.43    68770.73   1802.66 o 
   5   7  14     4808.40     5289.61    651.15 o 
   6   7  14    34090.35    31339.70   1305.96 o 
   7   7  14     1533.33      868.52    460.88 o 
   8   7  14     6044.78     7661.13    823.72 o 
   9   7  14     2550.86     2261.49    591.75 o 
  10   7  14    11578.38    11834.32   1066.89 o 
  11   7  14      490.76     1637.49    804.52 o 
 -11   8  14     5480.50     7308.16   1946.30 o 
 -10   8  14      108.33      624.10    654.38 o 
  -9   8  14     5202.32     7145.91    822.08 o 
  -8   8  14       16.40      -35.30    473.49 o 
  -7   8  14     4633.44     5192.83    640.19 o 
  -6   8  14     5855.29     5873.89    651.01 o 
  -5   8  14        4.50     -147.43    303.18 o 
  -4   8  14      546.50      193.59    298.48 o 
  -3   8  14    13786.37    15393.28    753.78 o 
  -2   8  14    23023.51    23327.68    757.18 o 
  -1   8  14    15499.73    14059.70    664.63 o 
   0   8  14    13328.33    12873.51    654.42 o 
   1   8  14    13970.81    13225.83    542.93 o 
   2   8  14    27678.70    28918.47    997.58 o 
   3   8  14    84349.95    75747.91   1946.53 o 
   4   8  14    25113.39    23926.51   1203.92 o 
   5   8  14      859.04      286.04    368.58 o 
   6   8  14     3935.15     4298.75    601.43 o 
   7   8  14      559.64      394.11    461.23 o 
   8   8  14    45507.82    47279.99   1824.86 o 
   9   8  14     2975.48     3491.86    674.55 o 
  10   8  14    18403.65    21386.62   1404.46 o 
 -10   9  14      732.76      757.96    888.14 o 
  -9   9  14     1085.15     2274.68    618.66 o 
  -8   9  14    45741.84    46947.16   1809.76 o 
  -7   9  14     8576.74     9172.86    940.25 o 
  -6   9  14    37046.42    39338.20   1878.74 o 
  -5   9  14     6347.94     8126.45    874.33 o 
  -4   9  14    19258.08    17918.99    846.45 o 
  -3   9  14      331.09      788.59    311.48 o 
  -2   9  14      783.11     1084.43    316.26 o 
  -1   9  14     1006.32     1290.71    267.19 o 
   0   9  14     3432.86     3449.24    342.18 o 
   1   9  14      115.24      110.79    212.95 o 
   2   9  14     1234.80     1171.50    341.99 o 
   3   9  14      191.66     -118.72    282.90 o 
   4   9  14    19771.09    18035.19    988.45 o 
   5   9  14   107067.02    94999.02   2742.48 o 
   6   9  14     2953.42     2831.04    543.68 o 
   7   9  14    29888.42    27252.46   1381.83 o 
   8   9  14    10021.93     9898.33    934.65 o 
   9   9  14    23472.86    20886.07   1335.89 o 
  10   9  14      158.60     1034.38    593.98 o 
 -10  10  14     1445.71     1616.88    968.51 o 
  -9  10  14     2294.32     4291.53    892.42 o 
  -8  10  14       82.24      504.68    508.25 o 
  -7  10  14     3338.75     3435.79    607.32 o 
  -6  10  14     1798.30     3036.85    576.74 o 
  -5  10  14       93.14      199.78    408.64 o 
  -4  10  14      541.90      316.71    334.95 o 
  -3  10  14     1491.92     1754.85    381.35 o 
  -2  10  14    27822.45    29837.83    940.56 o 
  -1  10  14    47442.00    48348.93   1459.65 o 
   0  10  14    34264.94    37608.29   1051.90 o 
   1  10  14    14151.06    14190.83    745.72 o 
   2  10  14     8890.60     8249.83    611.32 o 
   3  10  14    13319.82    12085.86    838.23 o 
   4  10  14       21.79       90.45    353.77 o 
   5  10  14    16831.34    16171.13   1020.22 o 
   6  10  14       27.41      400.28    458.44 o 
   7  10  14      636.59      952.85    506.91 o 
   8  10  14       47.55      832.53    525.59 o 
   9  10  14     5579.89     5391.93    788.08 o 
  10  10  14      531.99     -269.63    610.01 o 
 -10  11  14     8358.42     9494.01   1649.53 o 
  -9  11  14      775.65     2917.89   1618.10 o 
  -8  11  14     9861.33    11954.42   1030.67 o 
  -7  11  14     1377.25     1851.66    618.54 o 
  -6  11  14     2234.67     1521.06    515.88 o 
  -5  11  14     1842.27     1542.25    507.06 o 
  -4  11  14    21189.02    20053.79   1140.70 o 
  -3  11  14     1227.46     1271.72    382.88 o 
  -2  11  14    47212.80    46620.52   1268.10 o 
  -1  11  14    29811.89    31340.85    978.35 o 
   0  11  14    19242.86    20022.91    758.06 o 
   1  11  14     8284.49     7964.42    606.88 o 
   2  11  14     9797.76    10532.99    797.01 o 
   3  11  14     7345.43     8127.01    878.28 o 
   4  11  14    38317.57    37784.14   1566.59 o 
   5  11  14      354.78      408.17    463.16 o 
   6  11  14    25380.70    23012.54   1275.57 o 
   7  11  14     4944.81     6775.93    941.90 o 
   8  11  14     6536.02     8360.92    899.90 o 
   9  11  14     4772.20     4674.25    800.79 o 
  10  11  14       22.62      367.08    588.50 o 
 -10  12  14      990.14     1962.97    772.52 o 
  -9  12  14    26240.72    26278.00   2155.51 o 
  -8  12  14     1795.59     2640.62    773.45 o 
  -7  12  14    22270.84    26536.39   2509.55 o 
  -6  12  14      979.01     1371.33    551.88 o 
  -5  12  14    47079.00    45794.74   2985.73 o 
  -4  12  14     3867.15     4499.46    668.25 o 
  -3  12  14    69189.80    70548.03   1973.12 o 
  -2  12  14    53674.16    51915.25   1575.13 o 
  -1  12  14    69882.41    74247.79   1794.82 o 
   0  12  14     9632.84     9996.68    577.78 o 
   1  12  14     8935.16    10131.58    694.89 o 
   2  12  14     3993.87     3430.13    571.84 o 
   3  12  14    39744.14    37159.54   1469.88 o 
   4  12  14    12089.03    12479.49    928.44 o 
   5  12  14     6019.00     6692.90    741.98 o 
   6  12  14    18289.46    19317.23   1227.17 o 
   7  12  14     6183.49     7688.05    881.04 o 
   8  12  14    15969.33    16541.16   1234.14 o 
   9  12  14      480.90      738.88    630.45 o 
  -9  13  14      208.21     1277.14    766.53 o 
  -8  13  14    12965.03    14081.69   1507.82 o 
  -7  13  14     5344.97     6330.31   1453.51 o 
  -6  13  14      390.09     -467.74    471.81 o 
  -5  13  14     2121.18     1757.92    603.50 o 
  -4  13  14      242.18       38.43    483.74 o 
  -3  13  14    22623.46    21961.63   1219.68 o 
  -2  13  14      123.87     -322.44    342.66 o 
  -1  13  14    44879.61    45035.27   1947.76 o 
   0  13  14      608.83      401.57    370.63 o 
   1  13  14    31513.84    30489.25   1163.02 o 
   2  13  14     1492.03     1393.62    489.50 o 
   3  13  14     4076.67     3288.77    576.36 o 
   4  13  14      100.38     -181.01    478.90 o 
   5  13  14       62.18      100.63    458.92 o 
   6  13  14     7188.07     6105.17    902.38 o 
   7  13  14     2060.38     1688.25    572.66 o 
   8  13  14    15620.62    16324.91   1495.89 o 
   9  13  14     3360.50     2112.98    732.33 o 
  -9  14  14     1913.70     2107.69    807.40 o 
  -8  14  14      868.13     1745.60    775.35 o 
  -7  14  14     7490.54     7711.54    940.81 o 
  -6  14  14     4486.08     4773.30    758.50 o 
  -5  14  14    11437.97    11499.59   1126.13 o 
  -4  14  14    34115.97    33503.48   1573.31 o 
  -3  14  14     2209.23     1743.34    576.98 o 
  -2  14  14    16571.25    17818.40    945.58 o 
  -1  14  14     1819.04     1937.37    385.65 o 
   0  14  14      247.67     1044.67    424.68 o 
   1  14  14     8959.41    11027.88    890.81 o 
   2  14  14      607.69      455.41    460.13 o 
   3  14  14    19288.31    20956.53   1229.42 o 
   4  14  14    13170.75    13519.33   1036.15 o 
   5  14  14     1238.13     1148.81    559.39 o 
   6  14  14    10737.68     9030.29    955.48 o 
   7  14  14     2916.31     2192.05    645.61 o 
   8  14  14    12626.37     9402.07   1017.76 o 
   9  14  14     2689.20     3403.68    853.14 o 
  -9  15  14      400.04     2035.03    840.95 o 
  -8  15  14    15608.51    16601.77   1524.27 o 
  -7  15  14     1080.00     2360.35   1171.79 o 
  -6  15  14     7828.84     6030.54    880.47 o 
  -5  15  14    10064.46    10430.04   1019.55 o 
  -4  15  14    24752.48    25029.49   1426.02 o 
  -3  15  14     6070.72     7147.37    828.11 o 
  -2  15  14     9838.54    11639.97    957.49 o 
  -1  15  14      887.31      939.98    874.86 o 
   0  15  14        8.73     -558.76    372.50 o 
   1  15  14    11070.97    10579.86    895.53 o 
   2  15  14      558.42      763.20    477.38 o 
   3  15  14     1670.22     1332.15    571.29 o 
   4  15  14     1101.59     1951.21    621.20 o 
   5  15  14    12377.48    12896.81   1301.22 o 
   6  15  14     3351.08     4375.95    721.50 o 
   7  15  14    40897.61    43880.02   2005.83 o 
   8  15  14        0.97       24.18    598.69 o 
  -8  16  14      249.96     2908.38    894.40 o 
  -7  16  14     1300.06     2296.63    841.67 o 
  -6  16  14     1911.34     1822.94    677.03 o 
  -5  16  14      284.12      814.46    617.03 o 
  -4  16  14    15539.04    15775.38   1196.17 o 
  -3  16  14      114.49      116.60    552.00 o 
  -2  16  14     3882.97     4535.57    715.60 o 
  -1  16  14     4596.78     5491.47    721.80 o 
   0  16  14     3219.28     3908.87    649.05 o 
   1  16  14    15292.51    16586.67   1136.62 o 
   2  16  14      351.26      123.65    492.01 o 
   3  16  14     1052.48      516.86    535.96 o 
   4  16  14    11570.30    11895.85   1052.12 o 
   5  16  14      242.88      121.96    694.44 o 
   6  16  14     1759.62     2078.91    644.36 o 
   7  16  14     7828.92     8664.01   1007.30 o 
   8  16  14      790.11     -334.58    777.99 o 
  -8  17  14    35506.74    32526.75   2180.70 o 
  -7  17  14      235.94     1553.02    801.55 o 
  -6  17  14    11295.40    10773.92   1236.06 o 
  -5  17  14     1859.01     1419.60    697.14 o 
  -4  17  14    25599.40    25171.56   2319.65 o 
  -3  17  14      356.40      694.28    588.92 o 
  -2  17  14    14536.27    14734.64   1648.88 o 
  -1  17  14     5628.53     7057.80   1043.18 o 
   0  17  14     5531.76     4757.28    729.30 o 
   1  17  14    24386.66    26577.71   1529.34 o 
   2  17  14     3991.88     4094.51    725.56 o 
   3  17  14     5104.98     5781.16   1055.89 o 
   4  17  14      171.90      141.72    541.36 o 
   5  17  14     2142.15      707.05    823.70 o 
   6  17  14     1476.39      829.15    644.32 o 
   7  17  14     4929.91     5419.41   1166.69 o 
  -7  18  14       12.13      162.84    762.84 o 
  -6  18  14        4.49     -365.49    698.76 o 
  -5  18  14     4096.54     1880.27    723.92 o 
  -4  18  14       50.35      676.21    667.26 o 
  -3  18  14    12026.24    13943.43   1158.51 o 
  -2  18  14     3044.53     3312.21   1284.43 o 
  -1  18  14    24555.58    25093.92   2469.86 o 
   0  18  14      752.21      481.82    657.24 o 
   1  18  14    41557.39    43420.07   2937.00 o 
   2  18  14    15381.70    19748.54   1312.72 o 
   3  18  14    52063.25    51520.74   2085.14 o 
   4  18  14      467.05      249.73    564.91 o 
   5  18  14    11578.79     9008.62    994.58 o 
   6  18  14      984.85      523.49    639.57 o 
   7  18  14     9564.99     9151.65   1664.06 o 
  -6  19  14      887.32      556.65    767.28 o 
  -5  19  14     5374.70     4333.30    982.64 o 
  -4  19  14     1786.15     1158.15    699.39 o 
  -3  19  14     7188.49     5758.55   1537.24 o 
  -2  19  14     2455.86     2664.69   1387.87 o 
  -1  19  14    16373.77    21599.92   3573.82 o 
   0  19  14     6036.31     9472.01   1968.33 o 
   1  19  14     1194.35     1168.10    723.50 o 
   2  19  14    10525.62     9045.90    997.76 o 
   3  19  14     1981.83     1018.55    699.89 o 
   4  19  14       40.37     -183.04    552.62 o 
   5  19  14     1378.98     2951.00    757.42 o 
   6  19  14       36.26     -397.57    636.72 o 
  -5  20  14     3414.46     3307.24   1293.25 o 
  -4  20  14      679.41     2846.71   1126.96 o 
  -3  20  14     4110.84     5027.72   1107.02 o 
  -2  20  14      983.61     1302.66   1318.16 o 
  -1  20  14     3459.20     2963.35   1376.57 o 
   0  20  14     2009.42      745.84   1164.79 o 
   1  20  14     5386.59     3802.84    951.01 o 
   2  20  14      548.48     -258.42    615.04 o 
   3  20  14     9701.13    10519.17   1060.13 o 
   4  20  14      826.24      472.88   1051.05 o 
   5  20  14     7680.33     9463.80   1108.91 o 
  -4  21  14     3005.36     3401.35   1321.31 o 
  -3  21  14     1199.50     1871.42   1292.42 o 
  -2  21  14     6234.30     7456.07   2114.09 o 
  -1  21  14     4994.91     3751.81   1408.15 o 
   0  21  14     3242.75     4313.52   1417.78 o 
   1  21  14     6923.17     7348.90   1581.78 o 
   2  21  14      227.40      116.13    650.84 o 
   3  21  14    10207.24    10762.45   1113.99 o 
   4  21  14       64.16     -379.43    640.96 o 
  -3  22  14     2618.71     3928.26   2172.81 o 
  -2  22  14     5659.49     6430.14   1636.80 o 
  -1  22  14      277.84       13.87   1114.85 o 
   0  22  14     1605.31      407.40   1228.04 o 
   1  22  14     1125.11     2658.40   1786.91 o 
   2  22  14     1167.75     1567.10   1641.31 o 
   3  22  14      676.24     1084.38    723.54 o 
 -11   1  15      108.20      538.64    767.68 o 
 -10   1  15    12990.24    10189.12   1059.61 o 
  -9   1  15      143.96     -102.76    438.74 o 
  -8   1  15       54.91       72.98    388.09 o 
  -7   1  15     2749.11     3676.92    520.14 o 
  -6   1  15     3206.55     3202.76    381.64 o 
  -5   1  15    79289.38    70973.80   3152.38 o 
  -4   1  15    16366.54    16683.07    539.41 o 
  -3   1  15       74.05      581.95    210.66 o 
  -2   1  15    61786.58    62316.73   1362.01 o 
  -1   1  15   169357.39   171250.06   3308.92 o 
   0   1  15     5936.30     8317.98    375.07 o 
   1   1  15      704.67      485.24    191.53 o 
   2   1  15    33580.75    35421.84    908.55 o 
   3   1  15     8531.93     8642.82    438.10 o 
   4   1  15       79.71      -38.15    216.01 o 
   5   1  15      929.60     1047.56    266.56 o 
   6   1  15      300.96       40.80    273.17 o 
   7   1  15     1933.33     1848.01    434.23 o 
   8   1  15     5964.84     5757.90    778.90 o 
   9   1  15    10462.68     7174.90   1658.97 o 
  10   1  15      641.38     1201.76   1180.79 o 
  11   1  15    11959.26    12278.08   1584.95 o 
 -11   2  15     9888.50    10963.01   2028.10 o 
 -10   2  15     3726.70     5960.80    894.34 o 
  -9   2  15     5434.18     7497.30    917.06 o 
  -8   2  15     4710.10     6574.28    867.90 o 
  -7   2  15    12247.10    11438.92    807.10 o 
  -6   2  15     2239.71     2151.37    359.35 o 
  -5   2  15     2762.70     2476.35    343.87 o 
  -4   2  15    16878.40    14330.83    916.11 o 
  -3   2  15    27489.68    31984.43    963.54 o 
  -2   2  15     9342.25    10305.52    698.68 o 
  -1   2  15    35315.54    39038.29    955.68 o 
   0   2  15        5.38       74.69    171.95 o 
   1   2  15    74271.43    71399.16   1536.67 o 
   2   2  15   157816.88   156799.39   3103.08 o 
   3   2  15    11765.68    10084.15    497.62 o 
   4   2  15     3220.33     5404.38    386.72 o 
   5   2  15     5093.92     6535.86    591.37 o 
   6   2  15    14575.48    15382.63    783.29 o 
   7   2  15    42378.88    43599.07   1611.21 o 
   8   2  15    32959.53    29815.30   1596.81 o 
   9   2  15    14693.74    15872.27   1277.81 o 
  10   2  15     3968.87     2234.33    915.94 o 
  11   2  15       13.17      616.21    881.42 o 
 -11   3  15     7765.24     8427.41   1497.46 o 
 -10   3  15    10946.66    10315.19   1079.45 o 
  -9   3  15    97705.96    90367.04   3175.99 o 
  -8   3  15    30646.30    32083.68   2013.42 o 
  -7   3  15    93683.41    87876.01   2548.24 o 
  -6   3  15      476.34      987.04    318.85 o 
  -5   3  15    85255.81    80872.32   2419.25 o 
  -4   3  15    52688.50    55319.48   1461.31 o 
  -3   3  15   124219.58   119820.20   2721.28 o 
  -2   3  15    97809.04    93894.77   2214.04 o 
  -1   3  15   328663.78   358920.44   6668.31 o 
   0   3  15     1360.34     1367.10    195.02 o 
   1   3  15   121313.14   116211.77   2347.55 o 
   2   3  15     2361.29     3316.35    275.93 o 
   3   3  15    16628.84    16762.25    589.69 o 
   4   3  15    63973.40    66108.16   1512.31 o 
   5   3  15      562.68     1085.58    309.03 o 
   6   3  15    28601.14    27602.31   1006.88 o 
   7   3  15     7523.41     8967.61    802.51 o 
   8   3  15    53123.02    53149.74   2019.45 o 
   9   3  15    13634.79    16987.09   1731.94 o 
  10   3  15     9719.67     9030.67   1326.31 o 
  11   3  15     2218.66     1951.96    997.07 o 
 -11   4  15       69.85      189.21    621.07 o 
 -10   4  15      982.99     1487.13    672.89 o 
  -9   4  15      558.44     1030.44    585.18 o 
  -8   4  15     3090.36     2802.92    626.32 o 
  -7   4  15       39.33      549.26    347.07 o 
  -6   4  15     1690.39     2610.43    505.80 o 
  -5   4  15     5110.33     4254.21    436.96 o 
  -4   4  15      258.14      344.79    242.29 o 
  -3   4  15    22462.04    21068.09   1137.76 o 
  -2   4  15    17100.70    17269.16    710.14 o 
  -1   4  15    15188.53    17702.14    765.21 o 
   0   4  15     7052.47     8880.49    405.52 o 
   1   4  15     2173.83     2389.79    247.77 o 
   2   4  15     2885.35     2437.15    240.59 o 
   3   4  15    23164.87    22020.09    668.26 o 
   4   4  15    24331.75    26690.83    925.49 o 
   5   4  15      251.90      308.81    266.92 o 
   6   4  15    54392.03    52648.45   1622.72 o 
   7   4  15    21711.29    21653.55   1132.15 o 
   8   4  15    24103.93    24761.29   1279.52 o 
   9   4  15    15929.70    17974.63   1378.63 o 
  10   4  15     1363.10     1057.93    843.14 o 
  11   4  15      988.87     1257.88    896.53 o 
 -11   5  15      825.27     1992.82    876.62 o 
 -10   5  15     2067.77     3234.05    760.47 o 
  -9   5  15      111.08      302.34    671.89 o 
  -8   5  15      660.91     1632.50    574.65 o 
  -7   5  15      100.38      614.31    340.10 o 
  -6   5  15    36149.17    37602.53   1221.04 o 
  -5   5  15    21943.80    22848.35    948.80 o 
  -4   5  15     8747.49     8579.87    563.77 o 
  -3   5  15        3.27     -101.74    239.35 o 
  -2   5  15    43862.30    40597.46   1189.16 o 
  -1   5  15    14423.87    13688.65    501.30 o 
   0   5  15     5166.51     5801.58    368.83 o 
   1   5  15     9925.31    11374.75    465.25 o 
   2   5  15    27386.47    26570.30    748.59 o 
   3   5  15     2914.53     2221.48    337.74 o 
   4   5  15       47.82      -80.64    240.92 o 
   5   5  15      352.07      650.54    294.72 o 
   6   5  15       51.01      -21.41    328.52 o 
   7   5  15    13921.31    15132.53    987.62 o 
   8   5  15    14043.96    16490.46   1087.63 o 
   9   5  15     6022.60     6677.26    783.35 o 
  10   5  15       94.79     1016.63    660.79 o 
  11   5  15     4782.39     3499.42   1071.32 o 
 -11   6  15     1392.92     2455.24    978.63 o 
 -10   6  15     8972.93     7445.99   1214.14 o 
  -9   6  15       82.78      772.08    585.18 o 
  -8   6  15    35461.18    31763.13   2151.13 o 
  -7   6  15     3103.16     3183.22    510.39 o 
  -6   6  15       42.94      207.71    307.71 o 
  -5   6  15     5474.72     4884.37    501.06 o 
  -4   6  15    24187.04    23794.21   1189.41 o 
  -3   6  15    45858.45    44799.98   1317.61 o 
  -2   6  15     5716.11     6775.01    352.76 o 
  -1   6  15    30431.51    29732.76    824.23 o 
   0   6  15      204.91      196.31    191.97 o 
   1   6  15    15268.89    14155.85    534.54 o 
   2   6  15     4964.15     5182.54    309.54 o 
   3   6  15    22578.47    20856.92    857.55 o 
   4   6  15    10463.11    10898.72    645.22 o 
   5   6  15     4171.00     5115.88    576.40 o 
   6   6  15    15427.04    15287.52    948.43 o 
   7   6  15     2410.18     1806.21    499.38 o 
   8   6  15     2419.92     3599.78    634.40 o 
   9   6  15     7785.98     7887.88    841.21 o 
  10   6  15      265.28     1125.21    673.90 o 
  11   6  15     4206.37     5208.16    987.85 o 
 -11   7  15        0.06      571.78    694.44 o 
 -10   7  15    18574.77    18406.93   1620.72 o 
  -9   7  15     8037.98    10429.79   1404.85 o 
  -8   7  15     7501.73     6452.34    724.73 o 
  -7   7  15      283.15      358.50    408.41 o 
  -6   7  15      482.86      925.62    366.45 o 
  -5   7  15      514.91      451.26    318.76 o 
  -4   7  15    71957.88    70504.66   1867.06 o 
  -3   7  15       37.62     -279.09    245.12 o 
  -2   7  15    31624.12    35820.09   1004.36 o 
  -1   7  15       35.55       48.33    209.30 o 
   0   7  15     5204.81     5055.82    354.57 o 
   1   7  15    54127.82    54553.46   1298.71 o 
   2   7  15    12822.33    14459.97    710.98 o 
   3   7  15    41555.39    40150.41   1231.74 o 
   4   7  15    19080.34    16546.42    785.20 o 
   5   7  15      299.62      500.02    370.87 o 
   6   7  15    16217.75    16803.77   1018.37 o 
   7   7  15     7842.53     7745.32    783.27 o 
   8   7  15    19315.96    20455.82   1243.33 o 
   9   7  15     4285.72     4371.27    701.91 o 
  10   7  15     4764.26     5363.57    786.41 o 
 -11   8  15    11150.14    11414.70   1678.12 o 
 -10   8  15     7599.92     6794.25   1007.45 o 
  -9   8  15    15228.85    15678.13   1348.65 o 
  -8   8  15     6886.28     7898.02    917.03 o 
  -7   8  15     4962.78     5135.29    665.11 o 
  -6   8  15    15189.15    17633.04   1031.81 o 
  -5   8  15     4491.84     4557.91    510.22 o 
  -4   8  15    25086.39    24430.03   1125.99 o 
  -3   8  15    13048.90    14217.08    742.33 o 
  -2   8  15    62127.82    66807.97   1561.09 o 
  -1   8  15    38140.72    38236.91   1023.29 o 
   0   8  15    60141.82    63145.75   1551.36 o 
   1   8  15   167987.88   168719.91   3776.88 o 
   2   8  15    81585.12    81783.16   2077.38 o 
   3   8  15     1357.42     1388.56    346.89 o 
   4   8  15     4984.09     5946.43    615.94 o 
   5   8  15      280.42      241.06    371.51 o 
   6   8  15    12365.43    11601.56    892.10 o 
   7   8  15     3558.49     4324.99    666.34 o 
   8   8  15    15649.04    13940.73   1075.79 o 
   9   8  15       84.23      838.29    539.72 o 
  10   8  15       46.44      669.15    571.32 o 
 -10   9  15      476.17     1859.54    762.71 o 
  -9   9  15     4104.37     4237.96    843.99 o 
  -8   9  15     5192.28     5334.73    741.98 o 
  -7   9  15    23854.65    25549.38   1583.36 o 
  -6   9  15    31561.31    32302.97   1678.22 o 
  -5   9  15    48194.70    46406.88   1445.23 o 
  -4   9  15     8686.60     8409.11    621.58 o 
  -3   9  15    67256.27    67066.12   1833.51 o 
  -2   9  15      200.33      328.37    241.86 o 
  -1   9  15      475.31     1369.14    447.11 o 
   0   9  15     1806.04     1047.65    267.39 o 
   1   9  15    49653.73    47039.41   1210.56 o 
   2   9  15    21189.23    20135.99   1305.97 o 
   3   9  15    27054.84    24794.48    978.59 o 
   4   9  15      297.76     -523.56    349.04 o 
   5   9  15    12022.50    11596.90   1281.11 o 
   6   9  15    32587.40    33103.04   1667.43 o 
   7   9  15    18788.46    19749.46   1215.72 o 
   8   9  15      151.60      836.45    524.87 o 
   9   9  15      938.68     1078.99    564.56 o 
  10   9  15     1400.83     1908.58    670.82 o 
 -10  10  15     2914.07     5156.41   1307.67 o 
  -9  10  15      154.94     -110.65    542.71 o 
  -8  10  15    10740.32    10537.60    961.72 o 
  -7  10  15      544.72      947.69    509.70 o 
  -6  10  15      501.97      365.25    448.19 o 
  -5  10  15     2238.04     2837.27    564.50 o 
  -4  10  15    21015.32    19890.80    923.97 o 
  -3  10  15    31802.71    31615.53   2473.64 o 
  -2  10  15     7681.26     7012.05    561.73 o 
  -1  10  15     2794.61     3457.23    379.30 o 
   0  10  15    42298.90    42616.57   1154.04 o 
   1  10  15    14392.16    14973.13    778.59 o 
   2  10  15    16815.82    14324.92    790.62 o 
   3  10  15      552.91      823.68    391.50 o 
   4  10  15      799.91      928.19    415.79 o 
   5  10  15      115.53      161.77    399.21 o 
   6  10  15      123.45      343.85    453.81 o 
   7  10  15      895.77      514.72    523.69 o 
   8  10  15    19970.04    21201.59   1335.14 o 
   9  10  15      166.73     1000.04    586.19 o 
  10  10  15    12965.37    14291.51   1233.65 o 
 -10  11  15      909.04     3542.66   1153.77 o 
  -9  11  15     4399.75     3817.48    770.52 o 
  -8  11  15     7939.65    10194.16   1108.92 o 
  -7  11  15     3495.20     3887.43    703.28 o 
  -6  11  15    22496.98    21154.57   1242.56 o 
  -5  11  15    37820.65    35511.95   1516.22 o 
  -4  11  15     5124.88     5581.02    676.73 o 
  -3  11  15    13128.64    12766.55    894.48 o 
  -2  11  15      552.52      971.26    364.22 o 
  -1  11  15     3943.07     4201.45    411.48 o 
   0  11  15    24638.26    23899.75    835.30 o 
   1  11  15    25405.39    24605.46   1082.83 o 
   2  11  15     9624.88    10541.06    710.93 o 
   3  11  15    15708.36    15967.35   2196.97 o 
   4  11  15    43838.98    43099.12   1604.50 o 
   5  11  15       79.72      723.90    444.91 o 
   6  11  15     2432.16     1924.30    572.09 o 
   7  11  15    18234.46    19130.58   1403.40 o 
   8  11  15    31171.98    30131.82   1591.46 o 
   9  11  15     1912.09     2113.64    684.05 o 
 -10  12  15    11170.24    12193.51   2484.26 o 
  -9  12  15     1120.35     1446.85    755.14 o 
  -8  12  15    45781.13    41535.92   1870.30 o 
  -7  12  15     1814.79     2535.81    651.49 o 
  -6  12  15    43432.27    38948.13   1706.97 o 
  -5  12  15      222.20     1264.11    527.62 o 
  -4  12  15    44413.15    41005.50   2412.36 o 
  -3  12  15    37482.51    39015.36   1349.04 o 
  -2  12  15     8472.54     9115.29    675.58 o 
  -1  12  15     1770.94     2105.10    364.54 o 
   0  12  15     4658.55     4538.88    512.37 o 
   1  12  15     9658.22     9840.26    740.59 o 
   2  12  15     3442.11     2415.17    700.83 o 
   3  12  15    11063.86    12396.82    918.83 o 
   4  12  15     1118.51     1203.37    483.23 o 
   5  12  15    24031.24    25215.63   1336.15 o 
   6  12  15    16399.84    14960.64   1110.16 o 
   7  12  15    33666.05    29622.04   1550.49 o 
   8  12  15     4789.37     5558.49    787.69 o 
   9  12  15    16218.15    16605.72   1308.32 o 
  -9  13  15      118.53      365.15    697.72 o 
  -8  13  15      105.28      -19.83    585.57 o 
  -7  13  15     1570.00     1428.05    633.48 o 
  -6  13  15     6623.28     5204.59    780.10 o 
  -5  13  15    21304.63    21874.93   1978.28 o 
  -4  13  15    12072.47    10820.77    958.19 o 
  -3  13  15    34459.49    36664.36   1572.28 o 
  -2  13  15      668.58      370.26    474.31 o 
  -1  13  15      153.44      494.93    408.78 o 
   0  13  15     2180.40     2848.14    469.65 o 
   1  13  15      602.14      721.11    386.13 o 
   2  13  15        1.12     -479.85    410.53 o 
   3  13  15     2633.57     3183.17    601.52 o 
   4  13  15     2278.91     2526.05    595.45 o 
   5  13  15     1572.89      884.28    524.36 o 
   6  13  15     8701.73     9010.56    907.58 o 
   7  13  15      533.46      314.14    866.39 o 
   8  13  15     6604.55     5624.54    855.83 o 
   9  13  15        2.87       98.52    615.45 o 
  -9  14  15      169.63      846.04    766.93 o 
  -8  14  15     1647.28     1665.52    764.24 o 
  -7  14  15     3054.67     2638.01    695.24 o 
  -6  14  15    12433.38    11724.03   1084.27 o 
  -5  14  15       78.39       21.51    550.95 o 
  -4  14  15    71512.63    68197.45   4143.87 o 
  -3  14  15       62.70      738.66    487.60 o 
  -2  14  15     1398.68     1432.27    812.75 o 
  -1  14  15    31207.05    33999.14   1492.74 o 
   0  14  15     3959.22     3713.73    556.39 o 
   1  14  15     8984.47    10531.78   1144.59 o 
   2  14  15      558.60     -149.01    700.52 o 
   3  14  15      167.82      930.15    501.44 o 
   4  14  15     4143.63     3414.72    716.15 o 
   5  14  15       48.35      618.45    502.35 o 
   6  14  15       71.99      279.07    497.94 o 
   7  14  15    10837.88    12340.34   1165.10 o 
   8  14  15     2275.09     2771.71    744.69 o 
  -8  15  15      828.10     3195.76    906.62 o 
  -7  15  15     3033.63     2829.45    738.85 o 
  -6  15  15     1569.93     1645.85    660.87 o 
  -5  15  15     6527.17     4940.93    841.96 o 
  -4  15  15    11068.46    12263.52   1071.49 o 
  -3  15  15    33704.68    32367.70   1544.00 o 
  -2  15  15      873.41      306.99    496.27 o 
  -1  15  15    47961.60    47813.40   1843.04 o 
   0  15  15    27994.54    29342.38   1223.25 o 
   1  15  15    33940.66    35255.32   1551.42 o 
   2  15  15     3990.72     5029.81    718.29 o 
   3  15  15    50280.65    49343.19   1890.74 o 
   4  15  15    11123.79    11955.80   1030.20 o 
   5  15  15    22369.96    19710.35   1597.76 o 
   6  15  15      197.11      122.88    499.43 o 
   7  15  15    25730.34    26194.39   1583.99 o 
   8  15  15       21.98      -29.82    620.57 o 
  -8  16  15     4922.62     4824.62   1327.50 o 
  -7  16  15       16.25      590.12    749.44 o 
  -6  16  15      218.82     -310.73    589.48 o 
  -5  16  15      674.87      -91.15    600.16 o 
  -4  16  15     1383.53      861.98    595.64 o 
  -3  16  15    34805.97    33770.39   1603.55 o 
  -2  16  15      772.65      330.59    683.04 o 
  -1  16  15    20399.96    23478.56   1327.13 o 
   0  16  15       23.07      247.77    478.43 o 
   1  16  15    12050.68    12469.43   1016.99 o 
   2  16  15     3186.96     2547.24    631.19 o 
   3  16  15    18005.24    17882.33   1232.14 o 
   4  16  15     6195.64     5547.96    800.43 o 
   5  16  15     3065.91     2080.58    701.39 o 
   6  16  15     2100.17     2737.63   1265.98 o 
   7  16  15       70.97      202.05    606.86 o 
   8  16  15    17913.17    16089.93   1345.92 o 
  -7  17  15     2123.08     2370.44   1416.67 o 
  -6  17  15       24.89      182.02    679.51 o 
  -5  17  15      222.58      -46.54    568.34 o 
  -4  17  15    21431.75    19298.22   1354.73 o 
  -3  17  15      109.32     -535.43    529.11 o 
  -2  17  15    20920.48    22735.16   1724.52 o 
  -1  17  15     3512.95     2544.86   1088.24 o 
   0  17  15    12616.83    17525.72   1428.25 o 
   1  17  15     5317.05     6808.50    862.75 o 
   2  17  15       54.54      510.40    560.10 o 
   3  17  15    22679.84    22565.09   1411.98 o 
   4  17  15      722.39      550.93    572.78 o 
   5  17  15     8834.06     7983.38    930.35 o 
   6  17  15      246.63     -400.71    546.49 o 
   7  17  15     3002.19     2463.25    753.69 o 
  -7  18  15      162.52      611.80    735.30 o 
  -6  18  15    10099.77     8740.29   1195.07 o 
  -5  18  15        2.39       64.71    660.07 o 
  -4  18  15    15275.58    14597.40   1256.10 o 
  -3  18  15      104.88     1203.75    792.15 o 
  -2  18  15     7945.61     9283.78   2099.70 o 
  -1  18  15     3882.79     2894.27   1328.84 o 
   0  18  15       48.40     -568.89    623.37 o 
   1  18  15     3190.48     5629.78    808.59 o 
   2  18  15     9314.09    11483.67   1036.21 o 
   3  18  15     5629.00     5607.07    810.89 o 
   4  18  15     2587.55     1882.03    658.31 o 
   5  18  15    13836.72    12290.26   1298.97 o 
   6  18  15     4063.76     5081.31    862.51 o 
  -6  19  15     2281.83     2507.10    896.62 o 
  -5  19  15       35.19     -154.23    696.01 o 
  -4  19  15     5550.12     4974.53    902.01 o 
  -3  19  15     1776.80     2805.29    911.78 o 
  -2  19  15     5416.66     6133.08   1566.79 o 
  -1  19  15     5674.21     6324.66   1563.56 o 
   0  19  15      299.71      318.37   1101.79 o 
   1  19  15      221.65      647.57    731.56 o 
   2  19  15      123.49      214.53    583.55 o 
   3  19  15     1462.62     1121.57    629.96 o 
   4  19  15       57.06     -472.13    576.49 o 
   5  19  15      174.52      330.00    761.04 o 
   6  19  15     1576.04     1748.82    761.22 o 
  -5  20  15      316.60     -553.50    799.80 o 
  -4  20  15    34724.14    38230.21   2349.99 o 
  -3  20  15      719.82      605.83    831.67 o 
  -2  20  15    14680.40    12085.84   1967.01 o 
  -1  20  15       32.17     -361.86   1160.54 o 
   0  20  15      145.15     -842.59   1025.52 o 
   1  20  15       16.13     -119.81   1288.80 o 
   2  20  15      619.33      684.92    658.42 o 
   3  20  15     9775.40    10130.39   1071.80 o 
   4  20  15        8.12      362.78    634.35 o 
   5  20  15     5039.23     4851.12   1278.99 o 
  -4  21  15     1236.68     1941.12   1094.71 o 
  -3  21  15     5282.97     6454.60   1636.60 o 
  -2  21  15       25.77      748.07   1148.39 o 
  -1  21  15     8930.86     8891.68   1709.91 o 
   0  21  15     1871.29      829.48   1234.27 o 
   1  21  15    15722.64    20094.58   2324.97 o 
   2  21  15      116.91     1353.48    659.83 o 
   3  21  15    27812.97    25949.35   1648.72 o 
   4  21  15      874.71     1467.01    709.97 o 
  -2  22  15       90.71     -778.55   1153.76 o 
  -1  22  15     6492.55     6653.00   1596.28 o 
   0  22  15     5850.86    10055.40   2178.06 o 
   1  22  15    13293.82    15942.68   2125.53 o 
   2  22  15     1497.70     1561.06   1309.67 o 
 -11   0  16    42094.97    37963.41   3546.55 o 
 -10   0  16     6639.47    10192.93   1929.53 o 
  -9   0  16    52060.78    46554.41   2475.16 o 
  -8   0  16     1081.15      278.02    624.51 o 
  -7   0  16    34482.95    36992.15   1983.24 o 
  -6   0  16     2419.22     2236.40    644.27 o 
  -5   0  16   121018.31   123363.91   5671.13 o 
  -4   0  16    49114.77    49258.46   1628.01 o 
  -3   0  16     1335.31     2030.06    285.24 o 
  -1   0  16    96320.34    87771.77   2603.74 o 
   0   0  16     3862.60     3886.08    408.88 o 
   1   0  16   162974.80   171018.59   4714.47 o 
   2   0  16     5290.57     7372.46    576.36 o 
   3   0  16    39797.52    35309.63   1326.70 o 
   4   0  16      583.78      645.60    440.37 o 
   5   0  16    29633.22    27587.04   1215.81 o 
   6   0  16     1092.13     1316.58    442.77 o 
   7   0  16     3177.38     3343.30    736.39 o 
   8   0  16    37631.34    36311.61   3347.31 o 
   9   0  16     3453.21     1623.32   1157.72 o 
  10   0  16    16591.18    14137.97   2216.86 o 
 -11   1  16    16369.43    13845.75   1562.80 o 
 -10   1  16       58.94      303.58    555.94 o 
  -9   1  16     5001.97     5231.71    969.01 o 
  -8   1  16      564.67      203.95    423.80 o 
  -7   1  16        5.97      -92.73    351.45 o 
  -6   1  16     6624.56     6708.08   1008.36 o 
  -5   1  16     2027.07     2108.87    320.22 o 
  -4   1  16    10293.74     8996.06    376.15 o 
  -3   1  16    37324.20    40650.45   1129.44 o 
  -2   1  16    66135.04    66998.39   1471.20 o 
  -1   1  16      166.32     1153.44    397.99 o 
   0   1  16   351732.75   338316.66   6302.68 o 
   1   1  16    50701.35    57098.31   1290.95 o 
   2   1  16    31390.82    34437.68    905.71 o 
   3   1  16     1280.14     1232.04    232.21 o 
   4   1  16      304.96      632.50    248.27 o 
   5   1  16     1159.98     1437.70    305.49 o 
   6   1  16    26522.48    24825.63    953.12 o 
   7   1  16    39651.73    37933.27   1438.90 o 
   8   1  16    28838.89    27976.71   4890.93 o 
   9   1  16       60.31      710.99   1027.68 o 
  10   1  16    15374.02    14364.16   3542.36 o 
  11   1  16     1976.53     1540.36    926.04 o 
 -11   2  16     1562.59     2055.29    852.67 o 
 -10   2  16      612.13      260.18    572.53 o 
  -9   2  16      626.92      957.21    583.50 o 
  -8   2  16      381.41     1475.07    662.05 o 
  -7   2  16      208.02      558.94    396.68 o 
  -6   2  16      947.56      814.65    362.08 o 
  -5   2  16      400.36     1265.61    297.31 o 
  -4   2  16     1109.39     1369.51    280.74 o 
  -3   2  16      146.52      194.91    214.64 o 
  -2   2  16       14.02      229.61    274.22 o 
  -1   2  16    13437.82    11260.47    505.08 o 
   0   2  16    38153.72    36659.61    919.84 o 
   1   2  16      153.00      699.65    180.12 o 
   2   2  16     4206.76     2587.39    265.87 o 
   3   2  16     4349.11     3292.85    304.70 o 
   4   2  16       90.89      482.65    248.24 o 
   5   2  16     2239.97     2092.60    357.86 o 
   6   2  16     6093.43     6384.97    549.25 o 
   7   2  16     4253.89     4855.22    800.39 o 
   8   2  16     9294.60    10781.02   1042.47 o 
   9   2  16    10908.17    10180.23   1184.47 o 
  10   2  16     1608.63     2134.38    871.47 o 
  11   2  16    19240.90    18075.83   1929.59 o 
 -11   3  16       35.04      173.32    612.77 o 
 -10   3  16     3690.77     3189.34    746.69 o 
  -9   3  16      292.61      654.28    682.66 o 
  -8   3  16     2646.00     2678.43    552.52 o 
  -7   3  16     3814.24     4273.50    576.72 o 
  -6   3  16    12734.48    13681.68    734.78 o 
  -5   3  16    59630.79    58031.12   1878.42 o 
  -4   3  16      157.22      439.96    256.74 o 
  -3   3  16    12276.44    11888.44    606.43 o 
  -2   3  16   114547.59   111995.09   2591.36 o 
  -1   3  16     7081.30     6726.55    516.72 o 
   0   3  16    21119.00    18482.21    903.71 o 
   1   3  16    12767.29    10967.35    746.14 o 
   2   3  16    52111.66    50033.49   1184.97 o 
   3   3  16    11664.85    11413.17    507.62 o 
   4   3  16      153.27      805.88    230.17 o 
   5   3  16       36.38      369.05    285.45 o 
   6   3  16     6479.79     6373.76    549.05 o 
   7   3  16    41549.98    40305.20   1510.49 o 
   8   3  16     2967.80     3889.88    695.65 o 
   9   3  16     1901.54     1746.40    664.66 o 
  10   3  16     1295.94     1020.44   1037.12 o 
  11   3  16     3054.23     2341.00   2498.95 o 
 -11   4  16       17.25      650.90    624.58 o 
 -10   4  16     7691.02     6981.05    969.09 o 
  -9   4  16      189.73      287.14    561.88 o 
  -8   4  16      134.66      176.41    473.57 o 
  -7   4  16      409.38     1080.58    427.23 o 
  -6   4  16      109.03      307.19    304.33 o 
  -5   4  16    15848.22    15956.06    754.15 o 
  -4   4  16    73261.22    67208.66   1732.50 o 
  -3   4  16      543.34      566.65    271.78 o 
  -2   4  16   169697.86   167132.02   3692.66 o 
  -1   4  16    20997.65    20351.04    630.51 o 
   0   4  16   240769.31   255018.47   4845.41 o 
   1   4  16     1874.87     2186.51    251.07 o 
   2   4  16       94.87        0.26    154.14 o 
   3   4  16    11493.75    12039.60    646.40 o 
   4   4  16     9169.25    10466.35    854.58 o 
   5   4  16     5863.70     5071.18    488.25 o 
   6   4  16     9454.45    10286.36    680.09 o 
   7   4  16     6661.87     6845.18    804.03 o 
   8   4  16      206.75       42.86    416.46 o 
   9   4  16    16086.83    17002.76   1395.95 o 
  10   4  16     3920.60     3332.01    816.80 o 
  11   4  16    17882.27    19357.94   1982.34 o 
 -11   5  16    18344.91    19417.29   2836.61 o 
 -10   5  16     6620.23     7898.01   1152.42 o 
  -9   5  16      294.75     -658.97    502.32 o 
  -8   5  16     2208.74     2021.17    995.45 o 
  -7   5  16     1967.25     2791.92    502.11 o 
  -6   5  16     6583.68     7111.86    875.17 o 
  -5   5  16     2437.03     3524.55    422.27 o 
  -4   5  16    10198.30    10267.77    619.96 o 
  -3   5  16    10264.69    10804.19    623.39 o 
  -2   5  16   120385.48   121079.35   2809.36 o 
  -1   5  16   125126.62   122696.49   2516.40 o 
   0   5  16    16180.01    15767.57    767.40 o 
   1   5  16   215907.23   231311.98   4444.50 o 
   2   5  16     3275.30     4039.87    395.97 o 
   3   5  16       74.59     -168.26    226.77 o 
   4   5  16    10545.07    10782.53    636.99 o 
   5   5  16    19748.84    18273.78    841.63 o 
   6   5  16    69964.08    67822.84   2105.91 o 
   7   5  16    14818.79    15546.34   1015.12 o 
   8   5  16     2575.08     2353.66    573.37 o 
   9   5  16     1283.83      907.90    603.73 o 
  10   5  16      153.25     -337.28    558.90 o 
  11   5  16     7675.30     8321.61   1418.13 o 
 -11   6  16    13548.10    13797.20   1409.29 o 
 -10   6  16      470.31      876.00    645.64 o 
  -9   6  16    17083.03    14955.49   1271.31 o 
  -8   6  16      837.32     1124.77    559.35 o 
  -7   6  16    38467.30    40259.19   1509.65 o 
  -6   6  16    10932.41    10768.99    707.09 o 
  -5   6  16    25333.54    26579.86   1005.18 o 
  -4   6  16    84311.79    70530.63   1861.80 o 
  -3   6  16     3840.45     5127.26    470.98 o 
  -2   6  16     8520.76    10063.53    586.43 o 
  -1   6  16    62879.30    59642.66   1389.32 o 
   0   6  16     8643.27     9759.73    461.80 o 
   1   6  16   139276.20   137391.25   2788.17 o 
   2   6  16    13875.82    12676.60    964.14 o 
   3   6  16     1258.83      537.87    297.28 o 
   4   6  16     7122.83     7009.52    542.87 o 
   5   6  16     3478.29     3581.04    524.09 o 
   6   6  16    10282.50     9008.98   1102.51 o 
   7   6  16    11843.67    12737.57   1370.85 o 
   8   6  16     6577.03     6253.86    767.53 o 
   9   6  16      201.32      197.38    489.15 o 
  10   6  16     4461.13     4243.30    866.54 o 
 -11   7  16        9.94     -294.69    976.08 o 
 -10   7  16     3751.59     2100.34    883.73 o 
  -9   7  16     1930.01     2792.96    737.06 o 
  -8   7  16     1980.97     1571.20    592.46 o 
  -7   7  16    13239.29    14311.11   1208.46 o 
  -6   7  16    11938.62    11740.48    754.22 o 
  -5   7  16     7501.32     7840.03    617.34 o 
  -4   7  16     8786.45     8990.75    760.74 o 
  -3   7  16     3440.54     3774.06    432.94 o 
  -2   7  16       76.38      666.42    320.00 o 
  -1   7  16     6244.43     5688.94    372.95 o 
   0   7  16    97736.72    94554.10   2047.64 o 
   1   7  16      581.97      999.65    225.54 o 
   2   7  16     1899.86     3204.55    393.67 o 
   3   7  16     1311.73     1414.30    331.40 o 
   4   7  16     6895.24     6697.64    550.42 o 
   5   7  16       11.84      188.46    369.35 o 
   6   7  16     5741.62     6149.00    675.13 o 
   7   7  16    18134.46    19818.57   2005.23 o 
   8   7  16    31127.18    29801.32   1485.76 o 
   9   7  16     1916.57     2256.53    623.94 o 
  10   7  16    12638.27    14134.02   1388.17 o 
 -10   8  16      144.83      532.01    680.74 o 
  -9   8  16     2911.42     3291.98    946.60 o 
  -8   8  16     1041.97     1018.46    482.37 o 
  -7   8  16     2164.31     2428.35    541.16 o 
  -6   8  16    12023.84    12306.73    895.47 o 
  -5   8  16    14850.89    12919.22    770.16 o 
  -4   8  16     1705.98     1770.68    420.36 o 
  -3   8  16    10781.54    10489.17    664.60 o 
  -2   8  16    13807.21    13586.85    716.51 o 
  -1   8  16    14503.76    14123.10    585.98 o 
   0   8  16     3546.10     3648.95    339.22 o 
   1   8  16    41283.34    41921.59   1101.48 o 
   2   8  16     3817.42     4764.69    549.24 o 
   3   8  16      370.70      670.83    315.88 o 
   4   8  16     1788.24     2547.82    483.28 o 
   5   8  16    45345.08    42193.89   1926.82 o 
   6   8  16    42488.22    40974.12   2006.43 o 
   7   8  16    36847.07    37543.53   1542.60 o 
   8   8  16     9563.98     8699.66    899.79 o 
   9   8  16     9208.75     7789.45    895.63 o 
  10   8  16       84.16      303.62    570.25 o 
 -10   9  16    17269.32    17391.22   1513.78 o 
  -9   9  16       30.46     1471.49    697.33 o 
  -8   9  16    16659.46    15034.19   1116.70 o 
  -7   9  16     2560.99     3692.88    704.20 o 
  -6   9  16    22130.40    22180.83   1198.94 o 
  -5   9  16      562.70      530.33    364.12 o 
  -4   9  16     4812.21     5021.06    602.13 o 
  -3   9  16    10274.80    11335.30    865.00 o 
  -2   9  16    30547.81    29477.39   1075.65 o 
  -1   9  16    22080.00    21725.82    763.49 o 
   0   9  16     1879.67     1965.28    355.35 o 
   1   9  16       98.57       89.03    289.45 o 
   2   9  16    31991.98    30163.38   1080.91 o 
   3   9  16    19143.19    18299.85    884.72 o 
   4   9  16     8863.09     8738.78    953.06 o 
   5   9  16     1339.89     1689.79    469.11 o 
   6   9  16    12816.93    10370.59    869.78 o 
   7   9  16    13098.31    12022.53   1404.84 o 
   8   9  16      348.56      206.73    514.31 o 
   9   9  16    23964.55    25127.63   1491.66 o 
  10   9  16      301.69      851.71    619.91 o 
 -10  10  16     9110.41     8758.89   1491.16 o 
  -9  10  16     4503.91     4840.34   1294.62 o 
  -8  10  16     1712.32     1533.30    644.49 o 
  -7  10  16      260.84      251.47    473.34 o 
  -6  10  16      420.29     -685.21    456.81 o 
  -5  10  16     5693.55     6775.52    885.10 o 
  -4  10  16    45122.92    43432.04   1618.50 o 
  -3  10  16      963.33     1060.17    632.38 o 
  -2  10  16    19173.23    18259.79    900.44 o 
  -1  10  16     3230.34     3253.48    542.06 o 
   0  10  16    58070.18    57462.54   1445.75 o 
   1  10  16      458.75      991.56    329.52 o 
   2  10  16    21355.34    21561.20    956.33 o 
   3  10  16     1671.50      905.92    499.76 o 
   4  10  16     1177.19     1539.04    481.06 o 
   5  10  16       47.72      221.38    416.11 o 
   6  10  16     1385.47     1506.66    549.44 o 
   7  10  16    10741.61     8422.04    888.21 o 
   8  10  16     5866.62     5345.79    782.98 o 
   9  10  16     1984.07     1512.76    691.11 o 
  10  10  16     3453.64     4405.20    820.48 o 
 -10  11  16     5486.34     7951.21   1462.75 o 
  -9  11  16     9094.22    10065.69   1029.94 o 
  -8  11  16     4426.35     4505.12    754.97 o 
  -7  11  16     2701.73     1539.47    586.37 o 
  -6  11  16    35714.49    37251.89   1602.11 o 
  -5  11  16    23856.34    23846.59   1305.09 o 
  -4  11  16    25900.71    26842.56   1404.27 o 
  -3  11  16    11678.98    12820.73    791.08 o 
  -2  11  16     3625.78     5232.60    534.73 o 
  -1  11  16       48.97       48.56    262.70 o 
   0  11  16    41874.59    42239.20   1183.13 o 
   1  11  16     6198.79     6335.89    578.61 o 
   2  11  16    48441.68    51325.92   1836.88 o 
   3  11  16    73832.37    72734.20   2261.71 o 
   4  11  16    35131.87    29088.31   1334.72 o 
   5  11  16     2953.64     3177.88    600.58 o 
   6  11  16     1064.83      994.38    498.46 o 
   7  11  16      396.28     1184.30    556.95 o 
   8  11  16      962.84     1301.66    588.97 o 
   9  11  16      410.49      875.81    603.75 o 
  -9  12  16        4.34      956.78    701.40 o 
  -8  12  16     2253.21     1227.82    614.92 o 
  -7  12  16     4570.09     3756.51    717.27 o 
  -6  12  16      120.45      212.84    523.50 o 
  -5  12  16    23721.55    22780.35   1310.85 o 
  -4  12  16       12.35     -189.69    605.41 o 
  -3  12  16     4543.63     3726.89    521.73 o 
  -2  12  16    30153.19    29066.46   1347.51 o 
  -1  12  16      496.01      809.56    373.75 o 
   0  12  16        3.54      395.55    450.46 o 
   1  12  16    27070.52    28654.78   1481.04 o 
   2  12  16      332.13      633.78    424.62 o 
   3  12  16    14115.67    13812.84    976.56 o 
   4  12  16     5090.31     6663.49   1108.96 o 
   5  12  16     7559.29     7716.81    857.54 o 
   6  12  16     2801.73     3163.23    707.30 o 
   7  12  16      734.75     1032.19    533.11 o 
   8  12  16      101.18       27.71    538.34 o 
   9  12  16     1902.27     1355.45    664.44 o 
  -9  13  16      964.41     -362.27   1189.02 o 
  -8  13  16      140.59      473.35    612.21 o 
  -7  13  16     7419.04    10697.90   1058.33 o 
  -6  13  16    22503.79    21930.78   1376.64 o 
  -5  13  16    16933.17    14219.63   1101.92 o 
  -4  13  16    14310.96    14726.99   1400.69 o 
  -3  13  16    24857.37    26841.42   1377.86 o 
  -2  13  16      113.83      115.83    377.26 o 
  -1  13  16       93.07       69.76    420.04 o 
   0  13  16      387.72      909.17    411.25 o 
   1  13  16    12023.34    12515.10    850.92 o 
   2  13  16     7237.66     7843.89    778.64 o 
   3  13  16    10876.71    10982.38    969.92 o 
   4  13  16    11798.70    13214.53   1008.90 o 
   5  13  16    17777.20    19721.37   1235.78 o 
   6  13  16     1702.74     1646.91    582.68 o 
   7  13  16      495.46      708.77    551.82 o 
   8  13  16     6368.33     4490.66   1069.72 o 
   9  13  16       47.79     -937.31    624.88 o 
  -9  14  16     3293.74     3270.18    902.30 o 
  -8  14  16      115.91     1405.56    783.12 o 
  -7  14  16     1510.37     1759.67   1047.11 o 
  -6  14  16      373.37     -509.55    580.59 o 
  -5  14  16     2068.76     1385.87    634.17 o 
  -4  14  16     2412.06     2601.76    634.05 o 
  -3  14  16       64.87       37.56    486.83 o 
  -2  14  16     5917.38     6602.30    655.12 o 
  -1  14  16     8978.34     8056.50   1033.19 o 
   0  14  16    15642.20    14312.50   1029.75 o 
   1  14  16    32611.03    30668.09   1840.24 o 
   2  14  16      586.34     1455.51    521.41 o 
   3  14  16    14990.64    17490.66   1613.80 o 
   4  14  16      821.48      690.03    510.35 o 
   5  14  16    67140.05    67435.38   2335.71 o 
   6  14  16     2204.95     1668.33    597.21 o 
   7  14  16    17211.62    17455.05   1850.83 o 
   8  14  16     6565.67     8545.11   1018.70 o 
  -8  15  16    24931.50    22711.29   1794.45 o 
  -7  15  16      147.57      983.02    654.48 o 
  -6  15  16    27319.27    29694.80   1654.84 o 
  -5  15  16       19.05     -830.96    553.98 o 
  -4  15  16    22032.60    23389.12   1878.08 o 
  -3  15  16      689.15     -508.56    575.47 o 
  -2  15  16     1024.55     1171.96    631.17 o 
  -1  15  16      494.57      197.52    482.81 o 
   0  15  16       77.22      238.69    404.54 o 
   1  15  16       14.09      572.82    481.08 o 
   2  15  16     2404.70     1141.44    532.68 o 
   3  15  16     8842.75     9163.91   1031.29 o 
   4  15  16     3863.09     3726.80    702.60 o 
   5  15  16    15488.82    15349.96   1446.02 o 
   6  15  16     5464.13     4771.04    739.72 o 
   7  15  16     9046.60     8165.83   1276.26 o 
   8  15  16     2728.18     3839.70    838.70 o 
  -8  16  16       30.12      203.07   1405.50 o 
  -7  16  16     6923.55     7439.85   1766.44 o 
  -6  16  16     1573.05      441.17    651.85 o 
  -5  16  16     4416.97     4823.97    846.22 o 
  -4  16  16     1614.80     2462.33    746.21 o 
  -3  16  16       44.68      541.36    587.16 o 
  -2  16  16     2377.68     2702.15    849.42 o 
  -1  16  16     3604.90     3762.51    670.38 o 
   0  16  16     3682.03     5223.12   1204.90 o 
   1  16  16     1329.10     1166.05    675.05 o 
   2  16  16     7580.88     7931.13    864.70 o 
   3  16  16    11114.54    10105.73    976.92 o 
   4  16  16      110.98      566.88    545.08 o 
   5  16  16       19.93      112.17    526.01 o 
   6  16  16     2768.78     4041.84    888.79 o 
   7  16  16       96.69      517.55    740.45 o 
  -7  17  16      446.10      875.94    873.33 o 
  -6  17  16    19303.85    19169.07   2109.66 o 
  -5  17  16     1647.54     2421.12    731.58 o 
  -4  17  16    20327.51    19522.44   1361.42 o 
  -3  17  16      186.05     -327.26    557.40 o 
  -2  17  16    16316.18    19095.55   2095.40 o 
  -1  17  16       66.80     -356.57    930.85 o 
   0  17  16    21993.87    26735.51   2642.02 o 
   1  17  16      247.58      932.51    580.24 o 
   2  17  16     8093.39     7473.79    874.21 o 
   3  17  16     7820.08     8454.20    939.38 o 
   4  17  16     8570.25     8185.79    923.40 o 
   5  17  16     7154.31     8654.32    964.18 o 
   6  17  16       92.73      734.11    612.45 o 
   7  17  16    12743.87     9715.08   1718.95 o 
  -7  18  16      313.22     1079.89    824.99 o 
  -6  18  16      449.32      302.22    760.64 o 
  -5  18  16       42.14       20.80    648.37 o 
  -4  18  16     4193.22     3663.08    829.79 o 
  -3  18  16      176.50     -287.39    739.96 o 
  -2  18  16    14586.73    18904.81   1633.35 o 
  -1  18  16      121.89      441.58   1151.88 o 
   0  18  16     2339.14     2008.59    799.01 o 
   1  18  16     9043.99    11402.50   1661.34 o 
   2  18  16      336.47      909.33    595.14 o 
   3  18  16     1810.97     1321.42    998.07 o 
   4  18  16      114.38     -180.99    546.78 o 
   5  18  16    20607.85    19766.72   1413.79 o 
   6  18  16      331.66      745.61    688.23 o 
  -6  19  16     8000.06     9186.40   1301.96 o 
  -5  19  16     6018.15     5721.54   1066.59 o 
  -4  19  16     1348.59     1103.21    850.08 o 
  -3  19  16     8605.89     9691.11   1311.24 o 
  -2  19  16     1140.21     1127.21   1243.90 o 
  -1  19  16    23022.38    23609.11   2472.64 o 
   0  19  16     4159.60     4902.11   2000.83 o 
   1  19  16    45572.47    52028.66   4381.01 o 
   2  19  16      134.64      176.68    574.91 o 
   3  19  16    10305.93     7799.50    947.56 o 
   4  19  16     1049.36      861.00    743.78 o 
   5  19  16       15.90      581.81    664.71 o 
  -5  20  16     3758.26     2797.15   2034.39 o 
  -4  20  16     2723.29     1707.36    969.44 o 
  -3  20  16       90.12    -1153.97    769.31 o 
  -2  20  16    16994.46    22735.88   2527.72 o 
  -1  20  16     8240.31     7712.23   2572.35 o 
   0  20  16      659.29     1191.93   1242.12 o 
   1  20  16     7295.42     9020.25   2247.27 o 
   2  20  16     2001.83      990.42    784.88 o 
   3  20  16    13644.03    12424.77   1175.65 o 
   4  20  16     1255.96     2168.18    727.99 o 
   5  20  16     2967.78     4371.85    891.64 o 
  -4  21  16     6467.73    10308.28   1658.40 o 
  -3  21  16      454.40      -65.65   1486.99 o 
  -2  21  16    10112.02    12298.37   1933.03 o 
  -1  21  16     1408.10     2276.31   1283.99 o 
   0  21  16      129.40     -648.92   1114.87 o 
   1  21  16      605.77     1437.94   1826.76 o 
   2  21  16      976.62      717.68    797.81 o 
   3  21  16      191.93      616.64    681.57 o 
  -2  22  16       50.92      177.82   1188.09 o 
  -1  22  16      449.10     -289.90   1184.60 o 
   0  22  16       31.25    -1395.13   1108.15 o 
   1  22  16    19682.34    23768.82   3521.38 o 
   2  22  16     1185.28     1436.30   1396.47 o 
 -11   1  17      122.99      823.53    802.25 o 
 -10   1  17     1734.96     1032.70    620.85 o 
  -9   1  17     1771.20     2007.58    569.85 o 
  -8   1  17     5326.47     5575.85    663.36 o 
  -7   1  17     3417.65     3510.24    554.60 o 
  -6   1  17     5999.32     7235.14    903.62 o 
  -5   1  17    47649.76    46247.42   2249.52 o 
  -4   1  17    15034.73    16031.74    665.32 o 
  -3   1  17    15443.45    15588.56    652.25 o 
  -2   1  17    36460.55    35836.27    934.81 o 
  -1   1  17    63476.55    62222.64   1407.12 o 
   0   1  17   464480.31   501470.50  10031.15 o 
   1   1  17    10900.63    10370.13    460.84 o 
   2   1  17    28326.11    30961.30    849.64 o 
   3   1  17    16768.61    15208.42    597.54 o 
   4   1  17    51752.75    51040.73   1276.22 o 
   5   1  17     1066.00      741.39    284.30 o 
   6   1  17    32741.43    30821.27   1214.93 o 
   7   1  17    45369.75    41906.34   2023.33 o 
   8   1  17     1775.11     2347.29    759.96 o 
   9   1  17     8014.09     7523.05   1654.78 o 
  10   1  17     2495.61     1487.91    893.45 o 
  11   1  17    20148.67    23778.95   2213.42 o 
 -11   2  17     8093.56    11217.06   1487.50 o 
 -10   2  17      838.56     1712.83    676.27 o 
  -9   2  17     8950.60     8525.96    841.56 o 
  -8   2  17    10313.47    11749.11    907.25 o 
  -7   2  17    27875.04    30009.27   1275.96 o 
  -6   2  17      301.62       54.14    338.18 o 
  -5   2  17       52.59      392.53    269.97 o 
  -4   2  17     4086.42     5155.63    428.81 o 
  -3   2  17    52999.66    51784.36   1396.64 o 
  -2   2  17     9804.75     9232.97    557.82 o 
  -1   2  17    14922.57    14552.45    742.85 o 
   0   2  17   234659.47   245131.56   4656.75 o 
   1   2  17      175.93      503.61    188.39 o 
   2   2  17    40427.08    42144.67   1057.85 o 
   3   2  17    24797.85    26404.73    789.08 o 
   4   2  17   168451.17   163420.95   3295.92 o 
   5   2  17     3433.82     3711.21    429.33 o 
   6   2  17    57488.01    55624.61   1615.31 o 
   7   2  17      699.02      122.26    376.80 o 
   8   2  17      536.23      590.14    514.11 o 
   9   2  17      422.68      483.51    547.11 o 
  10   2  17     1854.78     2397.12    895.56 o 
  11   2  17    13583.83    12576.22   2009.22 o 
 -11   3  17    22623.22    18082.15   1484.91 o 
 -10   3  17     2160.75     5483.21   1083.79 o 
  -9   3  17    31376.53    30302.32   2389.24 o 
  -8   3  17     4837.78     6075.10    703.08 o 
  -7   3  17    84420.75    85528.40   2541.19 o 
  -6   3  17     6275.67     6555.09    649.33 o 
  -5   3  17   117898.02   126022.33   2928.17 o 
  -4   3  17      735.49     1397.67    307.02 o 
  -3   3  17    82349.85    88675.08   2151.45 o 
  -2   3  17    20068.98    17339.06    870.77 o 
  -1   3  17     6977.71     8045.75    394.12 o 
   0   3  17    12938.60    12406.27    492.20 o 
   1   3  17    18548.99    17221.56    950.92 o 
   2   3  17       33.06      325.43    197.49 o 
   3   3  17    25316.13    25375.82    914.72 o 
   4   3  17     1873.81     3075.45    530.91 o 
   5   3  17     2690.21     2819.71    402.58 o 
   6   3  17    33768.51    33920.95   1182.59 o 
   7   3  17     7380.82     8584.09   1232.68 o 
   8   3  17    33852.09    34362.48   1777.55 o 
   9   3  17      379.62      554.57    571.83 o 
  10   3  17    11292.47    11123.08   1485.62 o 
  11   3  17     3180.21     4998.47   3392.40 o 
 -11   4  17     8578.78    10202.63   1740.39 o 
 -10   4  17     1100.18      499.29    589.71 o 
  -9   4  17     2370.67     2241.29    684.55 o 
  -8   4  17      373.54      441.81    628.63 o 
  -7   4  17     4573.83     4344.09    602.07 o 
  -6   4  17    19819.96    21092.29    968.99 o 
  -5   4  17     4040.58     4788.21    470.11 o 
  -4   4  17      720.06      908.32    308.63 o 
  -3   4  17       86.66      655.38    277.69 o 
  -2   4  17     7353.95     7480.72    518.54 o 
  -1   4  17     2311.07     2884.21    260.70 o 
   0   4  17    48380.93    49135.65   1180.89 o 
   1   4  17    19687.47    20932.10    662.59 o 
   2   4  17    83911.96    78702.99   1730.67 o 
   3   4  17      122.58       74.67    179.53 o 
   4   4  17    69118.64    65596.23   1861.71 o 
   5   4  17     4535.61     4327.20    468.12 o 
   6   4  17     3141.37     3116.04    461.65 o 
   7   4  17     3594.06     3746.38    583.19 o 
   8   4  17    11617.84     9986.33    963.26 o 
   9   4  17      106.35      210.15    551.94 o 
  10   4  17     6794.47     9110.14   1912.25 o 
  11   4  17     3969.73     3917.64   1140.27 o 
 -11   5  17      720.00       49.38    602.80 o 
 -10   5  17     3190.79     4274.43    801.32 o 
  -9   5  17     8693.11     8373.65    999.11 o 
  -8   5  17      124.51       56.57    806.26 o 
  -7   5  17    17843.16    18073.66   1056.29 o 
  -6   5  17    35111.14    36699.62   1226.56 o 
  -5   5  17     6381.78     6630.77    850.13 o 
  -4   5  17    15002.80    13981.86   1002.84 o 
  -3   5  17     6715.46     7871.34    560.44 o 
  -2   5  17     4333.54     3984.43    417.34 o 
  -1   5  17     7216.15     7272.09    385.77 o 
   0   5  17    12410.12    12539.54    516.54 o 
   1   5  17     5182.46     5316.48    357.99 o 
   2   5  17   124551.56   119489.51   2460.61 o 
   3   5  17     5976.01     5210.31    466.53 o 
   4   5  17    55353.52    51911.29   1485.68 o 
   5   5  17    55690.71    53483.13   1548.46 o 
   6   5  17    20675.89    18337.67   1044.79 o 
   7   5  17     9256.18     7364.43    756.70 o 
   8   5  17      732.41      399.77    487.74 o 
   9   5  17    25986.41    27968.22   1754.84 o 
  10   5  17    12958.74    12981.57   1320.55 o 
 -11   6  17     4080.08     7000.17   1277.70 o 
 -10   6  17     3223.58     1872.89    725.85 o 
  -9   6  17      113.03      374.35    599.40 o 
  -8   6  17     4765.08     4699.18    772.74 o 
  -7   6  17     2740.99     3074.85    652.21 o 
  -6   6  17   109812.71   108043.08   2676.74 o 
  -5   6  17    29102.15    28212.38   2231.81 o 
  -4   6  17     8006.84     9964.81    867.92 o 
  -3   6  17    10820.34    10094.54    639.38 o 
  -2   6  17    29464.32    31446.79   1451.31 o 
  -1   6  17     2251.64     2047.11    265.09 o 
   0   6  17    10434.05    10740.75    644.46 o 
   1   6  17       95.54      106.55    195.56 o 
   2   6  17       21.33      234.21    369.82 o 
   3   6  17     5198.40     4326.84    458.25 o 
   4   6  17    10206.00     9871.38    644.44 o 
   5   6  17     5386.37     6043.53    638.24 o 
   6   6  17     3959.81     4853.34    625.10 o 
   7   6  17    35235.96    38953.08   2386.35 o 
   8   6  17     7991.20     9724.80    987.47 o 
   9   6  17     7446.96     7627.13    887.18 o 
  10   6  17     2071.21     1274.38    877.76 o 
 -11   7  17      165.74      737.98    735.59 o 
 -10   7  17      289.38      424.65   1428.27 o 
  -9   7  17       16.62       16.83    583.31 o 
  -8   7  17       35.75     -697.00    464.67 o 
  -7   7  17    22733.54    22794.60   1262.35 o 
  -6   7  17     6018.14     5578.79    565.33 o 
  -5   7  17    17326.59    15921.53    833.42 o 
  -4   7  17     1643.36     1735.44    489.00 o 
  -3   7  17     1504.60     2315.67    396.39 o 
  -2   7  17    45467.56    43499.28   1333.13 o 
  -1   7  17    10942.05    10442.36    491.16 o 
   0   7  17   288041.41   282845.13   5414.79 o 
   1   7  17     1959.83     2123.71    273.78 o 
   2   7  17    61811.82    61573.24   1801.84 o 
   3   7  17     9534.75     9219.08    618.15 o 
   4   7  17     4105.94     4249.61    485.64 o 
   5   7  17     2298.47     1782.70    463.84 o 
   6   7  17     2477.72     2263.47    520.33 o 
   7   7  17       22.63      533.27    478.30 o 
   8   7  17     6549.35     7335.67    824.81 o 
   9   7  17     1252.80     2293.31    638.26 o 
  10   7  17      727.92     1340.53    894.67 o 
 -10   8  17     1900.10     1527.95    734.60 o 
  -9   8  17      729.29      477.10    767.98 o 
  -8   8  17     1194.47     1415.17    631.65 o 
  -7   8  17    17199.66    19242.66   1156.97 o 
  -6   8  17      200.00      259.93    389.42 o 
  -5   8  17     3593.62     4357.30    519.93 o 
  -4   8  17     2940.01     3327.54    464.04 o 
  -3   8  17    18092.59    16233.22    823.53 o 
  -2   8  17    17707.70    16326.94    797.16 o 
  -1   8  17     1241.45     1370.51    356.11 o 
   0   8  17    29742.23    31762.97    932.70 o 
   1   8  17     3565.07     4973.23    365.40 o 
   2   8  17    45729.05    46659.40   2113.74 o 
   3   8  17    18746.07    19194.42    887.28 o 
   4   8  17    76337.65    69422.66   2141.19 o 
   5   8  17    10771.53    10971.22    846.11 o 
   6   8  17    28145.47    26108.21   1308.29 o 
   7   8  17      319.91      283.48    463.25 o 
   8   8  17     6147.04     7108.93    908.16 o 
   9   8  17      814.47     1021.37    573.96 o 
  10   8  17     2005.28     2790.10    830.91 o 
 -10   9  17     2707.08     1541.96    808.02 o 
  -9   9  17    34858.60    32002.78   3436.18 o 
  -8   9  17       14.39      493.98    607.78 o 
  -7   9  17    51330.28    50613.05   2162.94 o 
  -6   9  17     1973.63     1778.63    518.28 o 
  -5   9  17    40458.98    36981.80   1289.94 o 
  -4   9  17     7218.89     7741.79    630.80 o 
  -3   9  17    28220.08    26022.56   1028.69 o 
  -2   9  17      738.99      850.87    329.15 o 
  -1   9  17    40362.92    37941.02   1068.35 o 
   0   9  17       27.38      541.63    244.54 o 
   1   9  17    25533.03    28466.56   1075.01 o 
   2   9  17    42996.80    43855.36   1625.35 o 
   3   9  17      112.32      436.70    330.92 o 
   4   9  17    40393.19    39619.70   2832.43 o 
   5   9  17     6864.32     7978.29    755.87 o 
   6   9  17       65.89      269.66    432.65 o 
   7   9  17      355.01      791.05    502.74 o 
   8   9  17    11697.97    11746.89   1029.27 o 
   9   9  17       66.25      101.77    535.16 o 
  10   9  17     9794.57     8846.06   1024.58 o 
 -10  10  17       86.95      511.07    736.82 o 
  -9  10  17     1390.39     1437.81    744.92 o 
  -8  10  17      127.06     1289.49    542.47 o 
  -7  10  17      934.08      593.59    514.94 o 
  -6  10  17     1907.84     1707.10    631.53 o 
  -5  10  17     6763.04     6060.70    881.10 o 
  -4  10  17       72.41     -210.45    335.27 o 
  -3  10  17     7701.21     8162.25    753.47 o 
  -2  10  17    18623.97    18282.15   1065.89 o 
  -1  10  17   124693.96   122657.77   2968.85 o 
   0  10  17     6611.47     5494.64    457.25 o 
   1  10  17    15691.74    14129.03    913.84 o 
   2  10  17     2486.46     1781.22    405.33 o 
   3  10  17    21097.91    20462.18   1088.58 o 
   4  10  17     7292.65     6932.61    734.40 o 
   5  10  17    25668.48    22002.79   1218.16 o 
   6  10  17    21530.40    22298.91   1285.16 o 
   7  10  17     3372.85     3259.95    675.21 o 
   8  10  17     2348.02     2701.40    635.57 o 
   9  10  17      134.70     -243.79    582.60 o 
 -10  11  17     1785.39     2707.14   1145.73 o 
  -9  11  17     2551.67     2380.99    816.58 o 
  -8  11  17    13538.28    14533.37   1176.26 o 
  -7  11  17     7552.48     7787.52    871.13 o 
  -6  11  17    17840.20    21531.05   1296.86 o 
  -5  11  17     2097.52     1665.68    551.34 o 
  -4  11  17       10.10      379.77    385.69 o 
  -3  11  17     9614.17    10304.61    956.74 o 
  -2  11  17    11721.76    11415.57    740.63 o 
  -1  11  17     3036.06     3263.79    450.84 o 
   0  11  17       32.42      -17.13    307.28 o 
   1  11  17     3369.61     3810.24    600.52 o 
   2  11  17     4500.77     6217.54    609.25 o 
   3  11  17    13319.62    12826.07    926.63 o 
   4  11  17     3620.45     4463.04    636.52 o 
   5  11  17   109462.87   110314.59   5688.42 o 
   6  11  17    17917.76    17489.27   1180.31 o 
   7  11  17     6695.27     6637.03    820.51 o 
   8  11  17     5295.39     3548.49    721.16 o 
   9  11  17     6727.13     5845.27    882.41 o 
  -9  12  17     1591.82      652.30   1234.85 o 
  -8  12  17    16267.32    16503.17   1274.99 o 
  -7  12  17      109.17     -117.04    542.15 o 
  -6  12  17    12945.42    15434.91   1163.79 o 
  -5  12  17     8275.31     7578.61    828.16 o 
  -4  12  17    16152.51    14326.97   1289.06 o 
  -3  12  17     1446.45     1848.28    458.76 o 
  -2  12  17    57852.00    57737.53   1739.87 o 
  -1  12  17     6513.36     6894.76    604.16 o 
   0  12  17     1829.27     1957.13    432.92 o 
   1  12  17      178.45      226.08    376.31 o 
   2  12  17    20055.78    18111.43   1076.60 o 
   3  12  17      587.59      681.79    463.81 o 
   4  12  17    18343.30    17671.27   1124.38 o 
   5  12  17     2311.40      975.96    536.40 o 
   6  12  17      409.05     -178.32    471.63 o 
   7  12  17     3540.37     3905.78    963.12 o 
   8  12  17      534.60      711.10    575.37 o 
   9  12  17    13509.94    13387.69   1238.21 o 
  -9  13  17     1901.54     2861.72    865.89 o 
  -8  13  17      271.36     1489.39    839.75 o 
  -7  13  17     2198.42     2348.00    732.58 o 
  -6  13  17       85.96      169.22    588.18 o 
  -5  13  17       27.94     -312.54    512.42 o 
  -4  13  17     3438.49     2893.47    792.15 o 
  -3  13  17     7032.33     7399.53    763.82 o 
  -2  13  17    33364.68    32422.71   1877.26 o 
  -1  13  17     1023.40     1260.80    531.23 o 
   0  13  17    86880.73    82647.03   2257.01 o 
   1  13  17      241.93      530.18    398.18 o 
   2  13  17    32230.12    31251.62   1417.74 o 
   3  13  17     1257.65     1733.99    513.23 o 
   4  13  17    15770.88    15192.72   1077.56 o 
   5  13  17      181.42     -334.58    474.20 o 
   6  13  17     9529.31    10751.27    979.69 o 
   7  13  17      109.54      184.40    541.76 o 
   8  13  17      869.36     1313.97    667.42 o 
   9  13  17     4412.66     3529.97    917.24 o 
  -9  14  17     8809.68     9094.29   1219.39 o 
  -8  14  17    33015.69    35028.90   1878.88 o 
  -7  14  17     1249.84      737.50    881.22 o 
  -6  14  17    25621.26    24982.75   1527.57 o 
  -5  14  17     2302.61     2194.55    665.55 o 
  -4  14  17     1564.25     1557.08    704.43 o 
  -3  14  17     8658.14    10263.71    940.91 o 
  -2  14  17    68204.48    65869.45   1956.00 o 
  -1  14  17     2088.94     2142.06    590.69 o 
   0  14  17    75811.32    77346.16   2509.63 o 
   1  14  17     3783.68     5318.42    707.01 o 
   2  14  17    18373.11    16634.34   1094.06 o 
   3  14  17    64657.07    66811.94   2910.96 o 
   4  14  17     1759.20     2882.32    650.09 o 
   5  14  17    15048.11    13264.54   1079.70 o 
   6  14  17     2995.61     3024.52    683.04 o 
   7  14  17     3554.89     4201.22    774.78 o 
   8  14  17     2575.52     3103.65    898.47 o 
  -8  15  17     2326.77     2620.83    878.99 o 
  -7  15  17     1016.52      944.55    674.87 o 
  -6  15  17       23.63     -299.63    605.34 o 
  -5  15  17        7.56     -774.00    516.40 o 
  -4  15  17    18250.16    19826.12   1308.91 o 
  -3  15  17     4486.55     4774.69    771.25 o 
  -2  15  17    11738.96    14473.31   2227.94 o 
  -1  15  17      616.28     1288.78    565.47 o 
   0  15  17      475.97      587.26    493.50 o 
   1  15  17    15737.06    16039.05   1150.94 o 
   2  15  17      526.54      645.60    577.29 o 
   3  15  17    17471.31    17604.05   1222.47 o 
   4  15  17    15646.77    14230.93   1117.24 o 
   5  15  17    28743.49    28354.23   1548.66 o 
   6  15  17     1831.84     3408.52    781.62 o 
   7  15  17      912.69      770.45    585.56 o 
   8  15  17     1093.03      754.41    703.46 o 
  -8  16  17        3.17      -96.23   1057.95 o 
  -7  16  17       55.95      664.86    769.62 o 
  -6  16  17     7378.35     7575.52   1369.21 o 
  -5  16  17     7284.62     7613.96    973.65 o 
  -4  16  17    10101.04     9733.53   1006.73 o 
  -3  16  17     9669.38     9907.70   1000.98 o 
  -2  16  17     2838.77     2903.08    891.79 o 
  -1  16  17    39483.13    44121.33   2817.42 o 
   0  16  17     3768.71     3330.62    816.44 o 
   1  16  17    39510.27    39853.68   2389.24 o 
   2  16  17      241.05     -519.96    739.29 o 
   3  16  17     8199.40     8086.58   1111.78 o 
   4  16  17      857.67     1315.21    583.94 o 
   5  16  17     1467.94     1505.55    645.85 o 
   6  16  17      827.01     1081.62    610.41 o 
   7  16  17      130.94      466.84    611.54 o 
  -7  17  17     1066.09       67.41    784.88 o 
  -6  17  17       96.93      125.35    653.79 o 
  -5  17  17     3510.70     3120.60    785.74 o 
  -4  17  17       20.01      224.52    642.47 o 
  -3  17  17     2006.64     2201.03   1311.26 o 
  -2  17  17     1460.39     2594.92    898.34 o 
  -1  17  17     5838.07     5091.85    985.68 o 
   0  17  17     2349.08       56.48    621.57 o 
   1  17  17    14929.35    12824.12   1313.46 o 
   2  17  17     2675.73     2639.46    673.13 o 
   3  17  17    17471.29    17916.74   1281.67 o 
   4  17  17     4249.73     4892.20    804.58 o 
   5  17  17    11232.09    11677.52   1098.87 o 
   6  17  17     8980.78    10258.34   1725.32 o 
   7  17  17    11696.59    11618.27   1201.49 o 
  -6  18  17    14632.49    12693.27   1396.96 o 
  -5  18  17      176.04      797.52    683.80 o 
  -4  18  17    25138.10    22800.16   1946.71 o 
  -3  18  17       27.52      319.70   1061.07 o 
  -2  18  17    10842.48    12618.37   1515.92 o 
  -1  18  17     5069.46     5110.66   1465.95 o 
   0  18  17     7333.29     7600.08   1188.26 o 
   1  18  17     3297.74     3510.28    926.91 o 
   2  18  17     6364.16     8349.54    954.57 o 
   3  18  17     2834.41     3462.53    750.58 o 
   4  18  17     1566.03     2833.14    700.17 o 
   5  18  17     4236.97     4498.62    838.86 o 
   6  18  17      528.52     -237.59    626.32 o 
  -6  19  17       40.37      468.36   1048.16 o 
  -5  19  17       22.09     -784.81    839.14 o 
  -4  19  17      692.41      453.39    840.66 o 
  -3  19  17       23.96     -320.76    758.22 o 
  -2  19  17     1089.98     1147.99   1241.24 o 
  -1  19  17       46.08    -1521.36   1014.24 o 
   0  19  17       35.89     -561.40   1102.14 o 
   1  19  17     1653.77     1789.11    820.48 o 
   2  19  17     2663.65     3046.42    904.81 o 
   3  19  17      879.60     2064.13    668.26 o 
   4  19  17       51.98     -344.51    584.79 o 
   5  19  17      372.24      151.42    652.60 o 
  -5  20  17      618.30      906.36   1004.75 o 
  -4  20  17    14963.94    11160.16   2117.84 o 
  -3  20  17     2175.97     2247.09    929.50 o 
  -2  20  17    10136.93     9547.50   1818.44 o 
  -1  20  17     2845.69     3224.99   1404.43 o 
   0  20  17    12648.56    12978.11   1928.60 o 
   1  20  17      490.42     2050.13   2523.06 o 
   2  20  17     8142.46     7792.78   1912.41 o 
   3  20  17     3000.33     3577.80    786.66 o 
   4  20  17        3.03     -926.77   1244.25 o 
  -3  21  17     1253.05     3612.27   1851.92 o 
  -2  21  17     4811.59     5142.04   1584.84 o 
  -1  21  17     1316.12     3333.08   1434.93 o 
   0  21  17     2043.18     1106.39   1181.94 o 
   1  21  17     8313.88     7956.97   1721.62 o 
   2  21  17     1340.34     1460.44   1170.93 o 
   3  21  17     9260.81    10376.21   1374.71 o 
  -1  22  17    17567.84    19214.67   2375.17 o 
   0  22  17     3510.66     5055.86   1555.27 o 
   1  22  17    14299.40    20011.71   2413.58 o 
 -11   0  18     1632.90     2323.82   1250.00 o 
 -10   0  18     2534.56     1837.96    864.47 o 
  -9   0  18    28323.14    28862.67   2037.67 o 
  -8   0  18     9586.33    10237.38   1235.19 o 
  -7   0  18   202723.89   192332.41   6949.35 o 
  -6   0  18     6783.88     5769.12    876.99 o 
  -5   0  18   204368.97   198233.78   6979.83 o 
  -4   0  18     5426.04     4156.36    697.43 o 
  -3   0  18   245456.84   243085.03   6533.61 o 
  -2   0  18    33799.92    28484.21   1197.14 o 
  -1   0  18    74631.23    89990.33   2712.10 o 
   0   0  18      149.00       64.04    263.06 o 
   1   0  18    94192.07   101466.54   3395.31 o 
   2   0  18      141.37      378.59    276.99 o 
   3   0  18    57862.82    47859.84   2927.84 o 
   4   0  18     1855.61     2584.79    461.93 o 
   5   0  18    12589.25    12305.27    863.57 o 
   6   0  18    48109.11    51845.24   4088.71 o 
   7   0  18     5123.04     5127.95    881.95 o 
   8   0  18    41884.96    36295.94   2107.25 o 
   9   0  18      257.94     1327.60    996.22 o 
  11   0  18     6083.41     3473.15   1512.16 o 
 -11   1  18     7287.40     7725.76   1604.44 o 
 -10   1  18     2688.88     2298.91    728.32 o 
  -9   1  18     3744.14     4748.09    717.58 o 
  -8   1  18     2960.06     2994.05    577.21 o 
  -7   1  18    13228.40    14100.58   1079.80 o 
  -6   1  18     6476.96     6030.09    646.59 o 
  -5   1  18     1540.56     2279.92    445.07 o 
  -4   1  18    28785.71    28225.90    923.48 o 
  -3   1  18     6284.24     8468.08    502.01 o 
  -2   1  18     4607.44     3799.99    319.87 o 
  -1   1  18    48565.41    53915.04   1271.09 o 
   0   1  18     5131.02     7057.45   1300.33 o 
   1   1  18       50.74      468.84    190.67 o 
   2   1  18    28182.19    26733.22    874.95 o 
   3   1  18    12714.71    12948.29    569.52 o 
   4   1  18   149732.06   137214.66   4020.50 o 
   5   1  18     8778.82     8590.10    594.54 o 
   6   1  18    22178.36    22671.95   1076.50 o 
   7   1  18    10592.62    11132.56    985.19 o 
   8   1  18    18795.22    15712.23   1486.30 o 
   9   1  18    15430.05    17495.24   3218.32 o 
  10   1  18     3252.86     4350.17   1127.30 o 
  11   1  18     9348.99     8032.70   2097.31 o 
 -11   2  18     4940.25     5277.60   1151.60 o 
 -10   2  18     1712.96     2527.15    740.57 o 
  -9   2  18     9626.38     9956.08    929.35 o 
  -8   2  18        0.04     -390.09    419.57 o 
  -7   2  18     8274.03     7674.96    737.54 o 
  -6   2  18     3478.09     3232.79    592.12 o 
  -5   2  18     2497.82     3126.00    472.48 o 
  -4   2  18    25460.21    24866.22    922.03 o 
  -3   2  18    13514.14    13989.23    667.92 o 
  -2   2  18    31944.07    30472.86   1144.61 o 
  -1   2  18    42330.98    40154.73   1021.08 o 
   0   2  18    27715.04    32440.39   1031.11 o 
   1   2  18     3934.77     3751.31    312.06 o 
   2   2  18    69517.49    80668.34   1765.36 o 
   3   2  18     3184.48     2181.49    286.86 o 
   4   2  18    86940.05    85767.71   1919.81 o 
   5   2  18      407.27       18.68    281.77 o 
   6   2  18    35709.55    35179.56   1509.99 o 
   7   2  18      242.30      483.12    394.48 o 
   8   2  18      854.38      770.19    538.80 o 
   9   2  18     5614.08     7197.39    948.34 o 
  10   2  18     6557.21     5830.73   1163.25 o 
  11   2  18     5485.30     6978.46   1319.68 o 
 -11   3  18     1036.07     1123.52    664.58 o 
 -10   3  18      443.27     1528.02    657.73 o 
  -9   3  18     1324.36     1156.29    595.75 o 
  -8   3  18    18780.76    19518.54   1152.63 o 
  -7   3  18      251.42      795.32    432.42 o 
  -6   3  18    26849.45    28181.88   1220.73 o 
  -5   3  18    22825.80    24024.68    966.44 o 
  -4   3  18    16368.66    15076.42    713.55 o 
  -3   3  18    18267.51    19266.23   1147.26 o 
  -2   3  18    33005.10    32057.90   1486.10 o 
  -1   3  18    53893.51    53388.79   1266.05 o 
   0   3  18    12271.05    11023.01    638.97 o 
   1   3  18     1071.43      841.44    216.13 o 
   2   3  18    21438.73    20028.35    672.28 o 
   3   3  18     7149.78     6635.44    474.07 o 
   4   3  18     5433.42     6135.51    504.92 o 
   5   3  18     7580.75     8613.62    623.89 o 
   6   3  18    16230.20    16598.28    861.89 o 
   7   3  18      757.52      998.42    468.06 o 
   8   3  18     8722.36    10585.76   1076.33 o 
   9   3  18       30.21     -567.24    542.52 o 
  10   3  18       20.78     1218.84    820.47 o 
 -11   4  18       42.92      501.70    634.87 o 
 -10   4  18     8127.32     8727.65   1083.04 o 
  -9   4  18     2786.44     2189.80    683.61 o 
  -8   4  18    17313.16    14726.73   1075.26 o 
  -7   4  18    14308.16    13964.29    962.77 o 
  -6   4  18     9207.69     9355.50    763.79 o 
  -5   4  18      218.39      544.89    317.71 o 
  -4   4  18      291.88      811.12    304.58 o 
  -3   4  18       99.48       16.77    273.39 o 
  -2   4  18     1402.39     1964.71    341.99 o 
  -1   4  18    39952.82    38957.63   1175.17 o 
   0   4  18    17507.24    18071.43    623.64 o 
   1   4  18    22822.38    22875.38    713.82 o 
   2   4  18   165134.05   168474.95   3358.81 o 
   3   4  18    57035.44    53015.44   1481.51 o 
   4   4  18   105816.88   102570.99   2892.83 o 
   5   4  18    36484.89    38725.72   1574.13 o 
   6   4  18     4833.29     4638.38    626.97 o 
   7   4  18      879.09      541.14    506.15 o 
   8   4  18    15416.68    14696.24   1247.61 o 
   9   4  18     2652.56     2434.10    728.02 o 
  10   4  18      501.77      824.64    681.04 o 
 -11   5  18     9746.08    11384.94   1245.81 o 
 -10   5  18      476.21      341.24    620.78 o 
  -9   5  18    36590.99    34771.94   4013.70 o 
  -8   5  18     2469.03     2442.85   1304.94 o 
  -7   5  18    40544.65    42602.62   1612.10 o 
  -6   5  18     1278.29     1153.03    383.21 o 
  -5   5  18      233.07      730.73    336.26 o 
  -4   5  18        7.90      505.66    307.99 o 
  -3   5  18     4434.47     4049.71    451.06 o 
  -2   5  18    10621.08    10847.60    704.66 o 
  -1   5  18      449.76      293.95    186.04 o 
   0   5  18    41140.44    43491.48   1104.12 o 
   1   5  18     2981.70     3103.85    306.08 o 
   2   5  18   131755.77   129622.93   2676.33 o 
   3   5  18    25388.30    25059.35   1030.68 o 
   4   5  18   140489.84   136908.36   3303.91 o 
   5   5  18      324.18      305.67    317.48 o 
   6   5  18    24913.25    23226.35   1282.93 o 
   7   5  18     2061.06     2711.13    563.67 o 
   8   5  18    26082.61    30641.69   1493.15 o 
   9   5  18    12591.72    11384.85   1167.32 o 
  10   5  18     4928.18     8892.01   1126.25 o 
 -11   6  18    18514.48    20802.56   2049.46 o 
 -10   6  18     1888.54     1343.29    685.90 o 
  -9   6  18    40148.73    38134.78   2237.04 o 
  -8   6  18    10688.72    11456.10   1111.56 o 
  -7   6  18    87675.84    85640.54   3019.84 o 
  -6   6  18     3741.88     4333.40    522.85 o 
  -5   6  18   135723.22   127282.40   3422.21 o 
  -4   6  18    56537.14    51622.98   1573.80 o 
  -3   6  18   313567.38   295792.38   6304.71 o 
  -2   6  18     1396.23     1350.28    329.24 o 
  -1   6  18     2278.19     3647.05    445.21 o 
   0   6  18      895.23     1276.03    259.03 o 
   1   6  18     2412.13     3170.48    307.72 o 
   2   6  18    19706.95    16854.37    765.02 o 
   3   6  18    39061.03    36575.20   1187.44 o 
   4   6  18     3838.60     4005.70    617.46 o 
   5   6  18     4950.64     5440.03    626.19 o 
   6   6  18    18542.16    17971.57   1067.69 o 
   7   6  18      576.65      396.16    451.39 o 
   8   6  18    16816.55    18524.73   1300.79 o 
   9   6  18     2227.73     2868.34   1100.22 o 
  10   6  18    10203.74    13455.53   1631.16 o 
 -10   7  18      228.77      227.41    758.87 o 
  -9   7  18     1444.33      787.32    653.82 o 
  -8   7  18      158.33     -816.09    627.76 o 
  -7   7  18     9394.02    10879.63   1764.51 o 
  -6   7  18    11238.68     9531.09    801.32 o 
  -5   7  18      412.58      148.99    337.47 o 
  -4   7  18    34248.18    30897.92   1120.55 o 
  -3   7  18       24.34     -112.74    305.43 o 
  -2   7  18    16209.58    14861.16    932.64 o 
  -1   7  18   101615.69    96347.52   2097.08 o 
   0   7  18    21851.85    19261.75    692.38 o 
   1   7  18     2326.20     2970.68    318.14 o 
   2   7  18    15214.55    15725.60   1511.74 o 
   3   7  18    17104.64    17570.20    854.54 o 
   4   7  18    64842.38    61227.75   1733.49 o 
   5   7  18     4748.04     4088.82    575.87 o 
   6   7  18    42851.60    42382.36   1614.77 o 
   7   7  18     1525.95     1229.43    538.24 o 
   8   7  18     1624.53     2063.95    592.48 o 
   9   7  18      170.19      629.18    538.96 o 
  10   7  18    11826.65    12906.34   1361.78 o 
 -10   8  18        0.66      -62.98    921.96 o 
  -9   8  18     3924.65     2618.75   1794.25 o 
  -8   8  18     5847.06     6163.46   1635.65 o 
  -7   8  18     9369.95     8737.39    822.26 o 
  -6   8  18     1040.66      913.48    441.52 o 
  -5   8  18     6940.28     6905.35    680.47 o 
  -4   8  18     2053.90     2262.42    455.49 o 
  -3   8  18    34024.00    35944.93   1298.60 o 
  -2   8  18      439.72      777.77    344.76 o 
  -1   8  18     9830.15     9748.72    635.65 o 
   0   8  18    14620.21    15074.06    670.01 o 
   1   8  18     4549.38     4294.21    456.06 o 
   2   8  18    12399.14    12331.91    723.82 o 
   3   8  18    19644.07    19737.38    900.08 o 
   4   8  18    23496.92    22580.37   1133.19 o 
   5   8  18     5484.30     5785.57    680.37 o 
   6   8  18    10490.49    10626.76    911.40 o 
   7   8  18      513.52      734.83    505.36 o 
   8   8  18    17100.62    17783.85   1216.65 o 
   9   8  18    10300.62    12393.61   1113.59 o 
  10   8  18    30440.46    32519.78   2079.40 o 
 -10   9  18      578.52     1566.04    771.66 o 
  -9   9  18     7501.83     7303.11   1056.95 o 
  -8   9  18    17257.97    18549.92   1819.49 o 
  -7   9  18       13.14      201.34    605.44 o 
  -6   9  18    74790.35    75124.41   2397.26 o 
  -5   9  18     4710.83     5575.47    586.77 o 
  -4   9  18    18604.21    18860.94    936.54 o 
  -3   9  18     1730.97     1985.35    528.07 o 
  -2   9  18     1284.02     1692.93    395.65 o 
  -1   9  18      203.31      306.82    310.49 o
[truncated: 268,952 more chars]
